# Supplementary material for: Increased Microtubule Growth Triggered by Microvesicle-mediated Paracrine Signaling is Required for Melanoma Cancer Cell Invasion
Source: Cancer Res Commun. 2022 May 18;2(5):366–79. doi: 10.1158/2767-9764.CRC-22-0010 (PMC9981201; doi:10.1158/2767-9764.CRC-22-0010)
Supplement: Supplementary Table S1 — The supplementary Table S1 provides the results of the mass spectrometry results comparing protein content of microvesicles from melanoma cells with or without PLK4 overexpression. [file crc-22-0010-s07.xlsx]

## Sheet: T-Test
Student's T-test Significant PLK4 vs CTR	Student's T-test Difference PLK4 vs CTR	-Log Student's T-test p-value PLK4 vs CTR	p-value adjusted for multiple testing	Student's T-test Test statistic PLK4 vs CTR	Student's T-test q-value PLK4 vs CTR	Gene names	Protein names	GOBP name	GOMF name	GOCC name	KEGG name	Reactome	LFQ intensity 1_173_PLK4_01	LFQ intensity 1_173_PLK4_02	LFQ intensity 1_173_PLK4_03	LFQ intensity 3_173_EV_01	LFQ intensity 3_173_EV_02	LFQ intensity 3_173_EV_03	LFQ intensity 3_173_EV_01.imputed	LFQ intensity 3_173_EV_02.imputed	LFQ intensity 3_173_EV_03.imputed	Peptides	Razor + unique peptides	Unique peptides	Sequence coverage [%]	Unique + razor sequence coverage [%]	Unique sequence coverage [%]	Mol. weight [kDa]	Q-value	Score	Intensity	MS/MS count	id	Protein IDs	Majority protein IDs
+	2.82857	5.53049	0.00996321	16.1656	0	C10orf32;C10orf32-ASMT	UPF0693 protein C10orf32						28.0022	28.1472	28.0779	NaN	NaN	NaN	25.2862	25.3299	25.1253	3	3	3	38.1	38.1	38.1	11.564	0	6.8696	1961100000	6	254	Q96B45;A0A0B4J1R7	Q96B45;A0A0B4J1R7
+	3.1561	5.25853	0.00996321	15.9499	0	CTNNA2	Catenin alpha-2	anatomical structure morphogenesis;axonogenesis;biological adhesion;biological regulation;brain morphogenesis;cell adhesion;cell differentiation;cell migration;cell migration in hindbrain;cell motility;cell part morphogenesis;cell projection morphogenesis;cell projection organization;cell-cell adhesion;cellular component morphogenesis;cellular component movement;cellular component organization;ce…	structural constituent of cytoskeleton;structural molecule activity	actin cytoskeleton;adherens junction;anchoring junction;axon;basolateral plasma membrane;cell junction;cell part;cell projection;cell-cell adherens junction;cell-cell junction;cytoplasm;cytoplasmic part;cytoskeleton;cytosol;intracellular non-membrane-bounded organelle;intracellular organelle;intracellular part;lamellipodium;membrane part;neuron projection;non-membrane-bounded organelle;organelle;…	Adherens junction;Arrhythmogenic right ventricular cardiomyopathy (ARVC);Bacterial invasion of epithelial cells;Endometrial cancer;Leukocyte transendothelial migration;Pathways in cancer;Tight junction	REACT_21402	28.5101	28.2499	28.5023	NaN	NaN	NaN	25.2133	25.36	25.2207	27	9	9	27.9	13.2	13.2	105.31	0	44.635	5740100000	13	2578	P26232;P26232-2;P26232-5;P26232-3;A0A0A0MRI5;P26232-4;P26232-6;A0A0A0MTJ6;C9IZ88;B9A010;C9J144;REV__Q9P2T0-2;REV__Q9P2T0	P26232;P26232-2;P26232-5;P26232-3;A0A0A0MRI5;P26232-4;P26232-6;A0A0A0MTJ6
+	1.39052	5.16643	0.00996321	9.55828	0	CBX4	E3 SUMO-protein ligase CBX4	biological regulation;biosynthetic process;cellular biosynthetic process;cellular component organization;cellular component organization at cellular level;cellular component organization or biogenesis;cellular component organization or biogenesis at cellular level;cellular macromolecule biosynthetic process;cellular macromolecule metabolic process;cellular metabolic process;cellular nitrogen comp…	acid-amino acid ligase activity;binding;catalytic activity;chromatin binding;DNA binding;enzyme binding;ligase activity;ligase activity, forming carbon-nitrogen bonds;nucleic acid binding;protein binding;protein binding transcription factor activity;regulatory region DNA binding;regulatory region nucleic acid binding;RNA binding;single-stranded RNA binding;small conjugating protein binding;small …	cell part;intracellular membrane-bounded organelle;intracellular organelle;intracellular organelle part;intracellular part;macromolecular complex;membrane-bounded organelle;nuclear body;nuclear part;nuclear speck;nucleoplasm;nucleoplasm part;nucleus;organelle;organelle part;PcG protein complex;PRC1 complex;protein complex		REACT_169436;REACT_355174	26.7768	26.7146	26.7553	NaN	NaN	NaN	25.3066	25.4408	25.3277	3	3	3	9.1	9.1	9.1	61.367	0	4.4779	383390000	6	1604	O00257;O00257-3	O00257
	-0.13722	4.8914	0.0142384	-1.30361	0.268036	BAIAP2L1	Brain-specific angiogenesis inhibitor 1-associated protein 2-like protein 1	actin crosslink formation;actin cytoskeleton organization;actin filament bundle assembly;actin filament organization;actin filament-based process;biological regulation;cell surface receptor linked signaling pathway;cellular component assembly;cellular component assembly at cellular level;cellular component organization;cellular component organization at cellular level;cellular component organizat…	binding;binding, bridging;cytoskeletal adaptor activity;cytoskeletal protein binding;proline-rich region binding;protein binding;protein binding, bridging	cell part;cytoplasm;cytoplasmic part;cytoskeleton;cytosol;extracellular membrane-bounded organelle;extracellular organelle;extracellular region part;extracellular vesicular exosome;intracellular non-membrane-bounded organelle;intracellular organelle;intracellular organelle part;intracellular part;membrane;membrane-bounded organelle;membrane-bounded vesicle;non-membrane-bounded organelle;nuclear p…			27.9229	27.9066	27.9154	28.0491	28.0506	28.0568	28.0491	28.0506	28.0568	17	17	17	42.7	42.7	42.7	56.882	0	107.55	7467500000	58	5808	Q9UHR4	Q9UHR4
+	4.80337	4.61577	0.0212105	15.1989	0	SCAPER	S phase cyclin A-associated protein in the endoplasmic reticulum		binding;cation binding;ion binding;metal ion binding	cell part;cytoplasm;cytoplasmic part;endoplasmic reticulum;intracellular membrane-bounded organelle;intracellular organelle;intracellular organelle part;intracellular part;membrane-bounded organelle;nuclear part;nucleoplasm;nucleus;organelle;organelle part			30.5363	30.289	30.3694	NaN	NaN	NaN	25.2051	25.6891	25.8905	7	6	6	5.1	4.6	4.6	158.29	0.00019275	4.0136	8978800000	10	5191	Q9BY12;Q9BY12-2;H3BS25;Q9BY12-3;H3BPM0;H3BT27;Q5JNZ3;H3BTY2;H3BR40;H3BQF3	Q9BY12;Q9BY12-2;H3BS25;Q9BY12-3;H3BPM0
+	4.09334	4.48564	0.0238435	20.4033	0	PDZRN3	E3 ubiquitin-protein ligase PDZRN3	cellular component organization;cellular component organization or biogenesis;cellular macromolecule metabolic process;cellular metabolic process;cellular process;cellular protein metabolic process;macromolecule metabolic process;macromolecule modification;metabolic process;neuromuscular junction development;primary metabolic process;protein metabolic process;protein modification by small protein…	acid-amino acid ligase activity;binding;catalytic activity;cation binding;ion binding;ligase activity;ligase activity, forming carbon-nitrogen bonds;metal ion binding;small conjugating protein ligase activity;transition metal ion binding;ubiquitin-protein ligase activity;zinc ion binding	neuromuscular junction;synapse			NaN	29.3499	29.5493	NaN	NaN	NaN	25.4448	25.3612	25.2629	3	3	3	4.7	4.7	4.7	119.6	0.00018836	3.5561	1677200000	7	677	Q9UPQ7;E7ENB6;B7ZAG0;H7C566;C9JWE6;Q9UPQ7-3	Q9UPQ7;E7ENB6;B7ZAG0;H7C566;C9JWE6
+	2.04228	4.28292	0.0305858	9.65951	0	PDE8A	High affinity cAMP-specific and IBMX-insensitive 3,5-cyclic phosphodiesterase 8A	biological regulation;cAMP catabolic process;cAMP metabolic process;catabolic process;cellular catabolic process;cellular metabolic process;cellular nitrogen compound catabolic process;cellular nitrogen compound metabolic process;cellular process;cellular response to stimulus;cyclic nucleotide catabolic process;cyclic nucleotide metabolic process;heterocycle catabolic process;heterocycle metaboli…	3',5'-cyclic-AMP phosphodiesterase activity;3',5'-cyclic-nucleotide phosphodiesterase activity;binding;catalytic activity;cation binding;cyclic-nucleotide phosphodiesterase activity;hydrolase activity;hydrolase activity, acting on ester bonds;ion binding;metal ion binding;molecular transducer activity;phosphoric diester hydrolase activity;phosphoric ester hydrolase activity;signal transducer acti…	cell part;cytoplasmic part;cytosol;extracellular membrane-bounded organelle;extracellular organelle;extracellular region part;extracellular vesicular exosome;intracellular part;membrane-bounded organelle;membrane-bounded vesicle;organelle;vesicle	Purine metabolism	REACT_19327	27.6348	27.3919	27.369	NaN	NaN	NaN	25.3407	25.3618	25.5664	7	7	7	9.9	9.9	9.9	93.303	0	8.1873	1086600000	9	1864	O60658;O60658-6;O60658-2;H0YNP3;H0YKR1;E9PIJ0;O60658-4;O60658-3;O60658-5	O60658;O60658-6;O60658-2
+	4.47492	4.22325	0.0305858	12.685	0	DAB2IP	Disabled homolog 2-interacting protein	activation of JUN kinase activity;activation of MAPK activity;activation of MAPKKK activity;activation of protein kinase activity;activation of signaling protein activity involved in unfolded protein response;anatomical structure formation involved in morphogenesis;anatomical structure morphogenesis;angiogenesis;apoptosis;apoptosis in response to endoplasmic reticulum stress;biological regulation…	14-3-3 protein binding;binding;binding, bridging;cytokine receptor binding;death receptor binding;enzyme activator activity;enzyme binding;enzyme regulator activity;growth factor receptor binding;GTPase activator activity;GTPase regulator activity;identical protein binding;kinase binding;lipid binding;mitogen-activated protein kinase kinase binding;mitogen-activated protein kinase kinase kinase b…	axon;cell body;cell body membrane;cell part;cell projection;cerebellar mossy fiber;climbing fiber;cytoplasm;cytoplasmic membrane-bounded vesicle;cytoplasmic part;cytoplasmic vesicle;dendrite;endocytic vesicle;extracellular membrane-bounded organelle;extracellular organelle;extracellular region part;extracellular vesicular exosome;intracellular;intracellular membrane-bounded organelle;intracellula…			30.2897	29.7574	29.7193	NaN	NaN	NaN	25.3439	25.2125	25.7852	6	5	5	5.8	4.5	4.5	131.62	0.00019168	3.8989	3258600000	7	4016	Q5VWQ8;Q5VWQ8-5;H0Y3A3;Q5VWQ8-3;Q5VWQ8-4;Q5VWQ8-2;F8WA47;F6R503	Q5VWQ8;Q5VWQ8-5;H0Y3A3;Q5VWQ8-3;Q5VWQ8-4;Q5VWQ8-2
+	2.17683	4.18741	0.0305858	9.65108	0	HRSP12	Ribonuclease UK114	biological regulation;posttranscriptional regulation of gene expression;regulation of biological process;regulation of biosynthetic process;regulation of cellular biosynthetic process;regulation of cellular component organization;regulation of cellular macromolecule biosynthetic process;regulation of cellular metabolic process;regulation of cellular process;regulation of cellular protein metaboli…	catalytic activity;deaminase activity;endonuclease activity;hydrolase activity;hydrolase activity, acting on ester bonds;nuclease activity	cell part;cytoplasm;cytoplasmic part;extracellular membrane-bounded organelle;extracellular organelle;extracellular region part;extracellular vesicular exosome;intracellular membrane-bounded organelle;intracellular organelle;intracellular part;membrane-bounded organelle;membrane-bounded vesicle;mitochondrion;nucleus;organelle;vesicle			27.8114	27.646	27.6501	NaN	NaN	NaN	25.6076	25.6673	25.3021	4	4	4	41.6	41.6	41.6	14.494	0	8.9792	1561200000	8	3021	P52758;H0YBX3;H0YB34	P52758;H0YBX3;H0YB34
+	-0.497613	4.16077	0.0305858	-3.853	0.0182381	ZC3H13	Zinc finger CCCH domain-containing protein 13		binding;cation binding;ion binding;metal ion binding				27.0016	27.0599	27.0434	27.5132	27.5792	27.5054	27.5132	27.5792	27.5054	17	17	16	10.5	10.5	10	196.63	0	42.036	3604500000	43	3972	Q5T200;Q5T200-2;Q5T9K0;A0A087WX14	Q5T200;Q5T200-2
+	8.6468	4.06095	0.0320878	13.5776	0	TRIM4	E3 ubiquitin-protein ligase TRIM4	cellular component assembly;cellular component organization;cellular component organization or biogenesis;cellular macromolecule metabolic process;cellular metabolic process;cellular process;cellular protein metabolic process;defense response;immune response;immune system process;innate immune response;macromolecular complex assembly;macromolecular complex subunit organization;macromolecule metab…	binding;catalytic activity;cation binding;ion binding;ligase activity;metal ion binding;transition metal ion binding;zinc ion binding	cell part;cytoplasm;intracellular;intracellular part;membrane;plasma membrane			33.8571	34.0798	33.9774	NaN	NaN	NaN	26.2882	24.4481	25.2377	3	3	3	8	8	8	57.46	0.00019543	4.3378	102870000000	28	5238	Q9C037;Q9C037-2;H7C0Q6;Q9C037-3	Q9C037;Q9C037-2;H7C0Q6;Q9C037-3
+	6.08435	4.06027	0.0320878	12.7313	0	DCAF7	DDB1- and CUL4-associated factor 7	cellular macromolecule metabolic process;cellular metabolic process;cellular process;cellular protein metabolic process;developmental process;macromolecule metabolic process;macromolecule modification;metabolic process;multicellular organismal development;multicellular organismal process;primary metabolic process;protein metabolic process;protein modification by small protein conjugation;protein …		cell part;CUL4 RING ubiquitin ligase complex;cullin-RING ubiquitin ligase complex;cytoplasm;intracellular organelle part;intracellular part;macromolecular complex;nuclear matrix;nuclear part;nucleoplasm;organelle part;protein complex;ubiquitin ligase complex			31.7072	31.6831	31.7724	NaN	NaN	NaN	25.157	26.3801	25.3725	6	6	6	28.1	28.1	28.1	38.926	0	22.12	11174000000	12	3170	P61962;A0A087WWI6;P61962-2	P61962
+	2.27615	4.02208	0.0324771	9.30722	0	ERBB3	Receptor tyrosine-protein kinase erbB-3	anatomical structure development;apoptosis;biological regulation;cell death;cell differentiation;cell surface receptor linked signaling pathway;cellular developmental process;cellular process;cellular response to chemical stimulus;cellular response to fibroblast growth factor stimulus;cellular response to growth factor stimulus;cellular response to organic substance;cellular response to stimulus;…	adenyl nucleotide binding;adenyl ribonucleotide binding;ATP binding;binding;catalytic activity;enzyme activator activity;enzyme regulator activity;growth factor binding;identical protein binding;kinase activator activity;kinase activity;kinase regulator activity;molecular transducer activity;nucleotide binding;phosphotransferase activity, alcohol group as acceptor;protein binding;protein dimeriza…	apical plasma membrane;basolateral plasma membrane;cell part;extracellular region part;extracellular space;integral to membrane;integral to plasma membrane;intrinsic to membrane;intrinsic to plasma membrane;lateral plasma membrane;macromolecular complex;membrane;membrane part;plasma membrane;plasma membrane part;protein complex;receptor complex	Calcium signaling pathway;Endocytosis;ErbB signaling pathway	REACT_115596;REACT_115662;REACT_115755;REACT_115896;REACT_115993;REACT_116008;REACT_147727;REACT_75829	27.454	27.0893	27.1312	NaN	NaN	NaN	24.7744	25.0459	25.0257	5	5	5	4.7	4.7	4.7	148.1	0	97.771	1102500000	12	2511	P21860;P21860-5;P21860-4;F8VW56;F8VYK4;B3KWG5;B4DGQ7	P21860;P21860-5;P21860-4;F8VW56;F8VYK4;B3KWG5
	-0.107217	3.93963	0.0346281	-1.00067	0.408392	RPL11	60S ribosomal protein L11	biosynthetic process;catabolic process;cellular biosynthetic process;cellular catabolic process;cellular component biogenesis;cellular component biogenesis at cellular level;cellular component disassembly;cellular component disassembly at cellular level;cellular component organization;cellular component organization at cellular level;cellular component organization or biogenesis;cellular componen…	binding;nucleic acid binding;RNA binding;rRNA binding;structural constituent of ribosome;structural molecule activity	cell part;cytoplasm;cytoplasmic part;cytosol;cytosolic large ribosomal subunit;extracellular membrane-bounded organelle;extracellular organelle;extracellular region part;extracellular vesicular exosome;intracellular non-membrane-bounded organelle;intracellular organelle;intracellular organelle part;intracellular part;large ribosomal subunit;macromolecular complex;membrane;membrane-bounded organel…	Ribosome	REACT_115902;REACT_1404;REACT_1797;REACT_1986;REACT_2085;REACT_75768;REACT_75822;REACT_79;REACT_9491	32.9807	32.9921	32.9922	33.0936	33.1069	33.0862	33.0936	33.1069	33.0862	17	17	17	65.7	65.7	65.7	20.252	0	175.88	310490000000	354	3235	P62913;P62913-2;Q5VVC8	P62913;P62913-2;Q5VVC8
+	3.11926	3.92522	0.0346281	10.0742	0	ZNF658	Zinc finger protein 658	biological regulation;biosynthetic process;cellular biosynthetic process;cellular macromolecule biosynthetic process;cellular macromolecule metabolic process;cellular metabolic process;cellular nitrogen compound metabolic process;cellular process;macromolecule biosynthetic process;macromolecule metabolic process;metabolic process;nitrogen compound metabolic process;nucleic acid metabolic process;…	binding;cation binding;DNA binding;ion binding;metal ion binding;nucleic acid binding;nucleic acid binding transcription factor activity;sequence-specific DNA binding transcription factor activity	cell part;intracellular;intracellular membrane-bounded organelle;intracellular organelle;intracellular part;membrane-bounded organelle;nucleus;organelle		REACT_12627	28.7336	28.8191	28.9694	NaN	NaN	NaN	25.3682	25.7431	26.053	2	2	1	3.5	3.5	0.7	122.27	0.00018786	3.5074	1409500000	5	4001	Q5TYW1;A0A087X0H1;A0A087WZ36;A0A087X186;A0A087WVA2;Q5TYW1-2	Q5TYW1;A0A087X0H1;A0A087WZ36;A0A087X186;A0A087WVA2;Q5TYW1-2
+	2.09804	3.90412	0.0347857	8.64289	0	KNTC1	Kinetochore-associated protein 1	biological regulation;cell cycle;cell cycle checkpoint;cell cycle phase;cell cycle process;cell division;cellular component assembly;cellular component organization;cellular component organization at cellular level;cellular component organization or biogenesis;cellular component organization or biogenesis at cellular level;cellular process;cellular response to stimulus;intracellular signal transd…		actin cytoskeleton;cell part;chromosomal part;condensed chromosome kinetochore;cytoplasm;cytoplasmic part;cytoskeletal part;cytoskeleton;cytosol;intracellular membrane-bounded organelle;intracellular non-membrane-bounded organelle;intracellular organelle;intracellular organelle part;intracellular part;kinetochore;kinetochore microtubule;macromolecular complex;membrane;membrane-bounded organelle;m…		REACT_150425;REACT_150471;REACT_355252;REACT_682	27.3538	27.2732	27.4446	NaN	NaN	NaN	25.0785	25.5207	25.1783	8	8	8	4.5	4.5	4.5	250.75	0	26.285	1431700000	13	2965	P50748;E7ES84;P50748-2	P50748
+	1.8832	3.86882	0.035081	8.15937	0	DNTTIP2	Deoxynucleotidyltransferase terminal-interacting protein 2	biological regulation;biosynthetic process;cellular biosynthetic process;cellular macromolecule biosynthetic process;cellular macromolecule metabolic process;cellular metabolic process;cellular nitrogen compound metabolic process;cellular process;macromolecule biosynthetic process;macromolecule metabolic process;metabolic process;nitrogen compound metabolic process;nucleic acid metabolic process;…		cell part;intracellular membrane-bounded organelle;intracellular non-membrane-bounded organelle;intracellular organelle;intracellular organelle part;intracellular part;membrane-bounded organelle;non-membrane-bounded organelle;nuclear part;nucleolus;nucleus;organelle;organelle part			26.892	27.104	26.9319	NaN	NaN	NaN	25.2124	24.8659	25.2001	13	13	13	27	27	27	84.468	0	54.641	1750300000	22	3950	Q5QJE6;J3KP30;E9PRB3	Q5QJE6;J3KP30
	0.260785	3.82009	0.0371747	2.19817	0.0870476	KIF20A	Kinesin-like protein KIF20A	cell cycle;cell cycle cytokinesis;cell cycle process;cellular component movement;cellular component organization;cellular component organization at cellular level;cellular component organization or biogenesis;cellular component organization or biogenesis at cellular level;cellular process;cytokinesis;cytokinesis after mitosis;cytokinetic cell separation;cytokinetic process;cytoskeleton organizati…	adenyl nucleotide binding;adenyl ribonucleotide binding;ATP binding;ATPase activity;binding;catalytic activity;enzyme binding;hydrolase activity;hydrolase activity, acting on acid anhydrides;hydrolase activity, acting on acid anhydrides, in phosphorus-containing anhydrides;kinase binding;microtubule motor activity;motor activity;nucleoside-triphosphatase activity;nucleotide binding;protein bindin…	cell part;cytoplasmic part;cytoskeletal part;Golgi apparatus;intracellular membrane-bounded organelle;intracellular non-membrane-bounded organelle;intracellular organelle;intracellular organelle part;intracellular part;kinesin complex;macromolecular complex;membrane-bounded organelle;microtubule;microtubule associated complex;midbody;non-membrane-bounded organelle;nuclear part;nucleoplasm;organel…		REACT_121399;REACT_1932;REACT_25201	26.8466	26.898	26.8563	26.5915	26.602	26.6251	26.5915	26.602	26.6251	8	8	8	11.7	11.7	11.7	100.28	0	17.126	1449200000	15	2050	O95235;O95235-2;D6RBN1;H0YAC9;D6R9E4	O95235;O95235-2
+	2.37241	3.77377	0.0393089	8.6518	0	BCAM	Basal cell adhesion molecule	biological adhesion;biological regulation;cell adhesion;cell-matrix adhesion;cell-substrate adhesion;cellular process;cellular response to stimulus;regulation of biological process;regulation of cellular process;response to stimulus;signal transduction	binding;extracellular matrix binding;laminin binding;laminin receptor activity;molecular transducer activity;protein binding;protein C-terminus binding;receptor activity;signal transducer activity;signaling receptor activity;transmembrane signaling receptor activity	cell part;external side of plasma membrane;extracellular membrane-bounded organelle;extracellular organelle;extracellular region part;extracellular vesicular exosome;integral to membrane;integral to plasma membrane;intrinsic to membrane;intrinsic to plasma membrane;membrane;membrane part;membrane-bounded organelle;membrane-bounded vesicle;organelle;plasma membrane;plasma membrane part;vesicle			27.3323	27.2909	27.5739	NaN	NaN	NaN	24.7263	25.184	25.1695	2	2	2	7.3	7.3	7.3	67.404	0	18.844	1065100000	9	2967	P50895;A0A087WXM8	P50895;A0A087WXM8
+	2.15981	3.74685	0.0393089	8.27131	0	IRF5	Interferon regulatory factor 5	biological regulation;biosynthetic process;cell surface receptor linked signaling pathway;cellular biosynthetic process;cellular macromolecule biosynthetic process;cellular macromolecule metabolic process;cellular metabolic process;cellular nitrogen compound metabolic process;cellular process;cellular response to chemical stimulus;cellular response to cytokine stimulus;cellular response to interf…	binding;DNA binding;nucleic acid binding;nucleic acid binding transcription factor activity;regulatory region DNA binding;regulatory region nucleic acid binding;sequence-specific DNA binding transcription factor activity	cell part;cytoplasm;cytoplasmic part;cytosol;intracellular membrane-bounded organelle;intracellular organelle;intracellular part;membrane-bounded organelle;nucleus;organelle	Toll-like receptor signaling pathway	REACT_25078;REACT_25162	27.3081	27.4779	27.2672	NaN	NaN	NaN	25.2639	25.4028	24.9071	3	3	3	6.4	6.4	6.4	56.043	0	12.26	1010100000	10	734	Q13568;C9JAU6;Q13568-5;Q13568-4;Q13568-3;Q13568-2;F8WDH6;C9JYP7;C9J7M2;A0A087WWA0;Q13568-6	Q13568;C9JAU6;Q13568-5;Q13568-4;Q13568-3;Q13568-2
+	1.32696	3.72101	0.0401145	6.6182	0.00758621	TWSG1	Twisted gastrulation protein homolog 1	anatomical structure development;anatomical structure formation involved in morphogenesis;anatomical structure morphogenesis;biological regulation;BMP signaling pathway;camera-type eye development;cell differentiation;cell surface receptor linked signaling pathway;cellular developmental process;cellular process;cellular response to stimulus;developmental process;enzyme linked receptor protein sig…		extracellular membrane-bounded organelle;extracellular organelle;extracellular region part;extracellular space;extracellular vesicular exosome;membrane-bounded organelle;membrane-bounded vesicle;organelle;vesicle			26.527	26.5876	26.8104	NaN	NaN	NaN	25.4112	25.234	25.2989	1	1	1	6.7	6.7	6.7	25.017	0.00018896	3.6162	520360000	5	1496	Q9GZX9;J3QS03	Q9GZX9;J3QS03
+	3.37421	3.66411	0.0430682	9.26377	0	TRAPPC6B	Trafficking protein particle complex subunit 6B	cellular process;establishment of localization;transport;vesicle-mediated transport		cell part;cytoplasmic part;endoplasmic reticulum;Golgi apparatus;intracellular membrane-bounded organelle;intracellular organelle;intracellular part;membrane-bounded organelle;organelle			28.7399	28.5437	28.488	NaN	NaN	NaN	25.5603	25.3656	24.7231	6	6	6	47.5	47.5	47.5	17.983	0	28.888	2313200000	17	4268	Q86SZ2;Q86SZ2-2;G3V2H7;G3V4C3	Q86SZ2;Q86SZ2-2;G3V2H7
+	0.369675	3.64259	0.0430682	2.85865	0.0356322	ITGAV	Integrin alpha-V;Integrin alpha-V heavy chain;Integrin alpha-V light chain	anatomical structure formation involved in morphogenesis;anatomical structure morphogenesis;angiogenesis;antigen processing and presentation;antigen processing and presentation of exogenous antigen;antigen processing and presentation of exogenous peptide antigen;antigen processing and presentation of exogenous peptide antigen via MHC class I;antigen processing and presentation of exogenous peptid…	binding;calcium channel activity;cation binding;cation channel activity;cation transmembrane transporter activity;channel activity;cytokine binding;enzyme binding;extracellular matrix binding;fibronectin binding;gated channel activity;growth factor binding;ion binding;ion channel activity;ion transmembrane transporter activity;metal ion binding;passive transmembrane transporter activity;protease …	adherens junction;alphav-beta3 integrin complex;alphav-beta3 integrin-IGF-1-IGF1R complex;alphav-beta5 integrin complex;alphav-beta8 integrin complex;anchoring junction;cell junction;cell part;cell projection membrane;cell projection part;cell surface;cell-substrate adherens junction;cell-substrate junction;cytoplasmic membrane-bounded vesicle;cytoplasmic part;cytoplasmic vesicle;endocytic vesicl…	Arrhythmogenic right ventricular cardiomyopathy (ARVC);Cell adhesion molecules (CAMs);Dilated cardiomyopathy;ECM-receptor interaction;Focal adhesion;Hypertrophic cardiomyopathy (HCM);Pathways in cancer;Phagosome;Regulation of actin cytoskeleton;Small cell lung cancer	REACT_111174;REACT_12519;REACT_13552;REACT_150331;REACT_150366;REACT_163906;REACT_163942;REACT_169262;REACT_22272;REACT_264464	28.9861	28.9637	28.8961	28.5853	28.557	28.5947	28.5853	28.557	28.5947	37	37	37	39.6	39.6	39.6	116.04	0	323.31	40963000000	199	2216	P06756;P06756-3;P06756-2;H7BZG1	P06756;P06756-3;P06756-2
+	4.17788	3.59039	0.0430682	9.45939	0	PGM2L1	Glucose 1,6-bisphosphate synthase	alcohol metabolic process;carbohydrate metabolic process;cellular carbohydrate metabolic process;cellular metabolic process;cellular process;glucose metabolic process;hexose metabolic process;metabolic process;monosaccharide metabolic process;phosphate-containing compound metabolic process;phosphorus metabolic process;phosphorylation;primary metabolic process;small molecule metabolic process	binding;catalytic activity;cation binding;glucose-1,6-bisphosphate synthase activity;intramolecular transferase activity;intramolecular transferase activity, phosphotransferases;ion binding;isomerase activity;kinase activity;metal ion binding;phosphotransferase activity, alcohol group as acceptor;transferase activity;transferase activity, transferring phosphorus-containing groups	cell part;cytoplasmic part;cytosol;intracellular part	Starch and sucrose metabolism		29.9585	29.8045	29.3279	NaN	NaN	NaN	25.9105	24.9667	25.68	5	5	5	9.3	9.3	9.3	70.441	0	4.4069	2924100000	4	4114	Q6PCE3	Q6PCE3
+	1.78685	3.58858	0.0430682	7.25526	0.0053913	RAP2A	Ras-related protein Rap-2a	actin cytoskeleton organization;actin cytoskeleton reorganization;actin filament-based process;biological regulation;cell projection assembly;cell projection organization;cellular component assembly;cellular component assembly at cellular level;cellular component organization;cellular component organization at cellular level;cellular component organization or biogenesis;cellular component organiz…	binding;catalytic activity;GTP binding;GTPase activity;guanyl nucleotide binding;guanyl ribonucleotide binding;hydrolase activity;hydrolase activity, acting on acid anhydrides;hydrolase activity, acting on acid anhydrides, in phosphorus-containing anhydrides;nucleoside-triphosphatase activity;nucleotide binding;purine nucleotide binding;purine ribonucleoside triphosphate binding;purine ribonucleo…	cell part;cytoplasmic part;cytosol;endosomal part;endosome;endosome membrane;extracellular membrane-bounded organelle;extracellular organelle;extracellular region part;extracellular vesicular exosome;intracellular membrane-bounded organelle;intracellular organelle;intracellular organelle part;intracellular part;membrane;membrane-bounded organelle;membrane-bounded vesicle;midbody;organelle;organel…			27.6161	27.3667	27.5576	NaN	NaN	NaN	25.4987	25.9312	25.75	7	3	3	59	21.9	21.9	20.615	0	12.663	1295800000	6	2304	P10114;F6U784	P10114;F6U784
+	2.94712	3.5879	0.0430682	8.63327	0	BRD3	Bromodomain-containing protein 3	biological regulation;biosynthetic process;cellular biosynthetic process;cellular component organization;cellular component organization at cellular level;cellular component organization or biogenesis;cellular component organization or biogenesis at cellular level;cellular macromolecule biosynthetic process;cellular macromolecule metabolic process;cellular metabolic process;cellular nitrogen comp…	binding;chromatin binding;histone acetyl-lysine binding;histone binding;protein binding	cell part;intracellular membrane-bounded organelle;intracellular organelle;intracellular part;membrane-bounded organelle;nucleus;organelle			29.2945	28.8067	28.7479	NaN	NaN	NaN	25.945	26.3182	25.7446	6	4	3	8	6.5	5.2	79.541	0	4.8299	2240100000	6	3719	Q15059;Q15059-2	Q15059;Q15059-2
+	-0.527728	3.58439	0.0430682	-3.68242	0.0200816	PCNP	PEST proteolytic signal-containing nuclear protein	catabolic process;cell cycle;cellular catabolic process;cellular macromolecule catabolic process;cellular macromolecule metabolic process;cellular metabolic process;cellular process;cellular protein metabolic process;macromolecule catabolic process;macromolecule metabolic process;macromolecule modification;metabolic process;modification-dependent macromolecule catabolic process;modification-depen…		cell part;intracellular membrane-bounded organelle;intracellular organelle;intracellular organelle part;intracellular part;membrane-bounded organelle;nuclear part;nucleoplasm;nucleus;organelle;organelle part			30.4022	30.3733	30.2739	30.846	30.912	30.8745	30.846	30.912	30.8745	7	7	7	46.1	46.1	46.1	18.925	0	61.678	19447000000	54	4651	Q8WW12;Q8WW12-2;Q8WW12-3	Q8WW12;Q8WW12-2
	-0.320812	3.50768	0.0487936	-2.74791	0.0562532	PRCP	Lysosomal Pro-X carboxypeptidase	acute inflammatory response;anatomical structure formation involved in morphogenesis;angiogenesis;angiogenesis involved in wound healing;biological regulation;blood coagulation;blood coagulation, intrinsic pathway;carbohydrate homeostasis;chemical homeostasis;coagulation;defense response;developmental process;energy homeostasis;glucose homeostasis;hemostasis;homeostatic process;inflammatory respo…	carboxypeptidase activity;catalytic activity;exopeptidase activity;hydrolase activity;peptidase activity;peptidase activity, acting on L-amino acid peptides;serine hydrolase activity;serine-type carboxypeptidase activity;serine-type exopeptidase activity;serine-type peptidase activity	basal part of cell;cell part;cytoplasmic part;extracellular membrane-bounded organelle;extracellular organelle;extracellular region part;extracellular vesicular exosome;intracellular membrane-bounded organelle;intracellular organelle;intracellular part;lysosome;lytic vacuole;membrane;membrane-bounded organelle;membrane-bounded vesicle;organelle;plasma membrane;vacuole;vesicle	Protein digestion and absorption	REACT_326	NaN	27.0288	27.034	27.3778	27.3417	27.3371	27.3778	27.3417	27.3371	6	6	6	14.5	14.5	14.5	55.799	0	17.344	2256800000	20	2814	P42785;P42785-2;E9PQB5;E9PL85;E9PQN3;E9PKN6;E9PIG4;E9PNF7	P42785;P42785-2
+	2.62135	3.47737	0.0504804	7.96431	0	SLC39A14	Zinc transporter ZIP14	biological regulation;cation homeostasis;cation transport;cellular cation homeostasis;cellular chemical homeostasis;cellular divalent inorganic cation homeostasis;cellular homeostasis;cellular ion homeostasis;cellular process;cellular zinc ion homeostasis;chemical homeostasis;divalent inorganic cation homeostasis;divalent inorganic cation transport;divalent metal ion transport;establishment of lo…	cation transmembrane transporter activity;divalent inorganic cation transmembrane transporter activity;ferrous iron transmembrane transporter activity;inorganic cation transmembrane transporter activity;ion transmembrane transporter activity;iron ion transmembrane transporter activity;metal ion transmembrane transporter activity;substrate-specific transmembrane transporter activity;substrate-spec…	cell part;cell projection;cytoplasmic part;endoplasmic reticulum;Golgi apparatus;integral to membrane;integral to plasma membrane;intracellular membrane-bounded organelle;intracellular organelle;intracellular part;intrinsic to membrane;intrinsic to plasma membrane;lamellipodium;membrane;membrane part;membrane-bounded organelle;organelle;plasma membrane;plasma membrane part		REACT_20603	28.2253	28.2452	28.2088	NaN	NaN	NaN	25.7718	25.1525	25.8909	7	7	7	19.9	19.9	19.9	54.212	0	50.674	2218300000	13	3711	Q15043;Q15043-2;Q15043-3;E5RFT1;E5RIP4;E5RFZ8;E5RGA7;E5RJ40;E5RJG5	Q15043;Q15043-2;Q15043-3;E5RFT1
+	2.3166	3.42473	0.0560272	7.49966	0.00563636	ANKRD13A	Ankyrin repeat domain-containing protein 13A			cell part;cytoplasmic part;endosome;intracellular membrane-bounded organelle;intracellular organelle;intracellular part;late endosome;membrane;membrane-bounded organelle;organelle;plasma membrane			27.6828	27.9147	27.5317	NaN	NaN	NaN	25.0635	25.4474	25.6685	2	2	2	3.2	3.2	3.2	67.618	0	8.1874	1367900000	10	4405	Q8IZ07;H0YIN8	Q8IZ07;H0YIN8
	0.14186	3.37108	0.0589346	1.25313	0.288243	RAB11FIP1	Rab11 family-interacting protein 1	biological regulation;cellular process;establishment of localization;establishment of localization in cell;establishment of protein localization;exocytosis;negative regulation of adiponectin secretion;negative regulation of biological process;negative regulation of cellular process;negative regulation of hormone secretion;negative regulation of secretion;negative regulation of transport;protein t…	binding;enzyme binding;GTPase binding;protein binding;Rab GTPase binding;Ras GTPase binding;small GTPase binding	cell part;cytoplasm;cytoplasmic part;cytoplasmic vesicle membrane;cytoplasmic vesicle part;endocytic vesicle membrane;endosome;intracellular membrane-bounded organelle;intracellular organelle;intracellular organelle part;intracellular part;membrane;membrane-bounded organelle;organelle;organelle membrane;organelle part;phagocytic vesicle membrane;recycling endosome;vesicle membrane	Endocytosis		29.0042	29.0314	29.0034	28.887	28.8542	28.8722	28.887	28.8542	28.8722	19	19	18	25.7	25.7	24.7	137.17	0	233.2	16154000000	73	4150	Q6WKZ4;Q6WKZ4-3;E7EX40;Q6WKZ4-2;Q6WKZ4-1;Q6WKZ4-5	Q6WKZ4;Q6WKZ4-3;E7EX40;Q6WKZ4-2
	-0.295724	3.36931	0.0589346	-2.3184	0.0744943	SSRP1	FACT complex subunit SSRP1	biological regulation;biosynthetic process;cellular biosynthetic process;cellular component organization;cellular component organization at cellular level;cellular component organization or biogenesis;cellular component organization or biogenesis at cellular level;cellular macromolecule biosynthetic process;cellular macromolecule metabolic process;cellular metabolic process;cellular nitrogen comp…	binding;chromatin binding;DNA binding;nucleic acid binding	cell part;chromosome;cytoplasm;intracellular membrane-bounded organelle;intracellular non-membrane-bounded organelle;intracellular organelle;intracellular organelle part;intracellular part;membrane-bounded organelle;non-membrane-bounded organelle;nuclear part;nucleolus;nucleoplasm;nucleus;organelle;organelle part		REACT_1845;REACT_22107;REACT_22201;REACT_6143;REACT_6162;REACT_6244;REACT_6259;REACT_6344;REACT_6346;REACT_833	29.7374	29.7056	29.702	30.0254	30.045	29.9617	30.0254	30.045	29.9617	31	31	31	40.5	40.5	40.5	81.074	0	255.54	48782000000	169	3443	Q08945;A0A0U1RRK2;E9PMD4;E9PPZ7	Q08945
	-0.193761	3.33368	0.0626623	-1.63595	0.179431	SAE1	SUMO-activating enzyme subunit 1;SUMO-activating enzyme subunit 1, N-terminally processed	biological regulation;cellular macromolecule metabolic process;cellular metabolic process;cellular process;cellular protein metabolic process;macromolecule metabolic process;macromolecule modification;metabolic process;positive regulation of catalytic activity;positive regulation of molecular function;post-translational protein modification;primary metabolic process;protein metabolic process;prot…	ATP-dependent protein binding;binding;catalytic activity;enzyme activator activity;enzyme regulator activity;protein binding;protein C-terminus binding;protein dimerization activity;protein heterodimerization activity;small protein activating enzyme activity;ubiquitin activating enzyme activity	cell part;cytoplasmic part;cytosol;intracellular membrane-bounded organelle;intracellular organelle;intracellular organelle part;intracellular part;macromolecular complex;membrane-bounded organelle;nuclear part;nucleoplasm;nucleus;organelle;organelle part;protein complex;SUMO activating enzyme complex	Ubiquitin mediated proteolysis	REACT_163646;REACT_163812	29.8571	29.8757	29.911	30.0802	30.0883	30.0566	30.0802	30.0883	30.0566	23	23	23	69.4	69.4	69.4	38.449	0	290.28	40653000000	126	5741	Q9UBE0;Q9UBE0-3;B3KNJ4;Q9UBE0-2;M0QZS6;M0QX65;M0R054;M0QYM8;M0R286;M0R375;M0QYP2	Q9UBE0;Q9UBE0-3;B3KNJ4;Q9UBE0-2;M0QZS6;M0QX65
+	2.2294	3.30869	0.0636857	9.45684	0.00785714	TMEM181	Transmembrane protein 181	multi-organism process;pathogenesis	binding;toxin binding	cell part;integral to membrane;intrinsic to membrane;membrane part			NaN	27.4841	27.408	NaN	NaN	NaN	25.2245	25.3907	25.0347	3	3	3	5.4	5.4	5.4	69.324	0	4.8768	1073400000	9	5720	Q9P2C4	Q9P2C4
+	2.90692	3.29369	0.0644493	7.58419	0.00590476	CCDC115	Coiled-coil domain-containing protein 115			cell part;cytoplasmic part;endosome;intracellular membrane-bounded organelle;intracellular organelle;intracellular part;lysosome;lytic vacuole;membrane;membrane-bounded organelle;organelle;vacuole			27.8333	27.8327	27.7949	NaN	NaN	NaN	25.4794	24.6352	24.6256	3	3	3	27.8	27.8	27.8	19.76	0	16.871	1659700000	11	1184	Q96NT0;F8WCZ3;B8ZZ99;Q96NT0-2	Q96NT0;F8WCZ3;B8ZZ99;Q96NT0-2
+	2.44366	3.27829	0.0644493	7.18032	0.00516667	MOCS3	Adenylyltransferase and sulfurtransferase MOCS3;Molybdopterin-synthase adenylyltransferase;Molybdopterin-synthase sulfurtransferase	aromatic compound biosynthetic process;biosynthetic process;cellular aromatic compound metabolic process;cellular biosynthetic process;cellular macromolecule metabolic process;cellular metabolic process;cellular nitrogen compound biosynthetic process;cellular nitrogen compound metabolic process;cellular process;cellular protein metabolic process;coenzyme biosynthetic process;coenzyme metabolic pr…	adenyl nucleotide binding;adenyl ribonucleotide binding;adenylyltransferase activity;ATP binding;binding;catalytic activity;cation binding;ion binding;metal ion binding;nucleotide binding;nucleotidyltransferase activity;protein adenylyltransferase activity;purine nucleotide binding;purine ribonucleoside triphosphate binding;purine ribonucleotide binding;ribonucleotide binding;small protein activa…	cell part;cytoplasmic part;cytosol;intracellular part	Sulfur relay system	REACT_25073	28.1746	27.7496	27.9053	NaN	NaN	NaN	25.2522	25.908	25.3382	3	3	3	10.4	10.4	10.4	49.669	0	11.511	1819000000	8	2068	O95396	O95396
+	0.477777	3.23248	0.0703589	3.222	0.0224	GNAS	Guanine nucleotide-binding protein G(s) subunit alpha isoforms short;Guanine nucleotide-binding protein G(s) subunit alpha isoforms XLas	activation of adenylate cyclase activity;activation of adenylate cyclase activity by adrenergic receptor signaling pathway;activation of adenylate cyclase activity by dopamine receptor signaling pathway;activation of adenylate cyclase activity by G-protein signaling pathway;adrenergic receptor signaling pathway;anatomical structure development;anatomical structure formation involved in morphogene…	adenylate cyclase activity;adrenergic receptor binding;beta-2 adrenergic receptor binding;binding;catalytic activity;cation binding;corticotropin-releasing hormone receptor 1 binding;corticotropin-releasing hormone receptor binding;cyclase activity;D1 dopamine receptor binding;dopamine receptor binding;glutamate receptor binding;G-protein beta/gamma-subunit complex binding;G-protein-coupled recep…	cell part;cell projection;cytoplasm;cytoplasmic part;cytosol;dendrite;extracellular membrane-bounded organelle;extracellular organelle;extracellular region part;extracellular vesicular exosome;extrinsic to internal side of plasma membrane;extrinsic to membrane;extrinsic to plasma membrane;Golgi apparatus part;Golgi membrane;heterotrimeric G-protein complex;intracellular organelle part;intracellul…	Amoebiasis;Bile secretion;Calcium signaling pathway;Chagas disease (American trypanosomiasis);Dilated cardiomyopathy;Endocrine and other factor-regulated calcium reabsorption;Gap junction;Gastric acid secretion;GnRH signaling pathway;Long-term depression;Melanogenesis;Pancreatic secretion;Salivary secretion;Taste transduction;Vascular smooth muscle contraction;Vasopressin-regulated water reabsorp…	REACT_1665;REACT_18274;REACT_18377;REACT_19231;REACT_19327;REACT_19333;REACT_1946;REACT_23946;REACT_24023;REACT_268323	30.7496	30.8586	30.7676	30.3259	30.3672	30.2493	30.3259	30.3672	30.2493	24	22	1	59.1	55.1	6.9	45.664	0	173.49	54956000000	165	3245	P63092;Q5JWF2;A0A0A0MR13;S4R3E3;P38405;P38405-2;Q5JWD1;S4R3V9;A2A2R6;H0Y7E8;K7EQ80;K7EPE2	P63092;Q5JWF2
	0.244738	3.18866	0.0730231	1.95184	0.119756	MAPKAPK2	MAP kinase-activated protein kinase 2	3'-UTR-mediated mRNA stabilization;activation of immune response;activation of innate immune response;activation of MAPK activity;anatomical structure development;arachidonic acid metabolic process;biological regulation;carboxylic acid metabolic process;cell cycle checkpoint;cell surface receptor linked signaling pathway;cellular alkene metabolic process;cellular component organization;cellular c…	adenyl nucleotide binding;adenyl ribonucleotide binding;ATP binding;binding;calcium-dependent protein kinase activity;calcium-dependent protein serine/threonine kinase activity;calmodulin binding;calmodulin-dependent protein kinase activity;catalytic activity;enzyme binding;kinase activity;kinase binding;mitogen-activated protein kinase binding;molecular transducer activity;nucleotide binding;pho…	cell part;centrosome;cytoplasm;cytoplasmic part;cytoskeletal part;cytosol;extracellular membrane-bounded organelle;extracellular organelle;extracellular region part;extracellular vesicular exosome;intracellular membrane-bounded organelle;intracellular non-membrane-bounded organelle;intracellular organelle;intracellular organelle part;intracellular part;membrane-bounded organelle;membrane-bounded …	MAPK signaling pathway;Neurotrophin signaling pathway;VEGF signaling pathway	REACT_12065;REACT_12524;REACT_150420;REACT_169436;REACT_21399;REACT_24915;REACT_25064;REACT_264464;REACT_264487	27.7872	27.7895	27.8501	27.5876	27.5367	27.5684	27.5876	27.5367	27.5684	13	13	12	42.2	42.2	40.2	45.567	0	26.845	3358300000	25	2901	P49137;P49137-2;P51817;O43930	P49137;P49137-2
+	1.7147	3.18226	0.0730231	6.15566	0.00647059	NINJ1	Ninjurin-1	anatomical structure development;anatomical structure morphogenesis;biological adhesion;biological regulation;cell adhesion;cellular process;developmental growth;developmental process;growth;nervous system development;positive regulation of biological process;positive regulation of cell adhesion;positive regulation of cell-matrix adhesion;positive regulation of cell-substrate adhesion;positive re…		cell part;integral to membrane;intrinsic to membrane;membrane part			27.9489	27.4866	27.7064	NaN	NaN	NaN	25.7827	26.0238	26.1913	3	3	3	21.7	21.7	21.7	16.345	0	7.6315	2128900000	5	4734	Q92982	Q92982
	-0.202326	3.17826	0.0730231	-1.67047	0.16767	SRRT	Serrate RNA effector molecule homolog	biological regulation;biosynthetic process;cell proliferation;cellular biosynthetic process;cellular macromolecule biosynthetic process;cellular macromolecule metabolic process;cellular metabolic process;cellular nitrogen compound metabolic process;cellular process;developmental process;macromolecule biosynthetic process;macromolecule metabolic process;metabolic process;ncRNA metabolic process;nc…	binding;DNA binding;nucleic acid binding	cell part;cytoplasm;intracellular membrane-bounded organelle;intracellular organelle;intracellular organelle part;intracellular part;membrane-bounded organelle;nuclear part;nucleoplasm;nucleus;organelle;organelle part			29.8516	29.8325	29.8001	30.0373	30.0519	30.002	30.0373	30.0519	30.002	34	34	34	42.6	42.6	42.6	100.67	0	267.94	52965000000	197	5180	Q9BXP5;Q9BXP5-2;Q9BXP5-4;Q9BXP5-3;Q9BXP5-5;H7C3A1;H7C1K0;A0A0A0MSP6;A0A286YEP7;H7C0U8	Q9BXP5;Q9BXP5-2;Q9BXP5-4;Q9BXP5-3;Q9BXP5-5;H7C3A1
+	1.49625	3.14669	0.0763373	7.35992	0.00488889	BTN3A2	Butyrophilin subfamily 3 member A2	adaptive immune response;adaptive immune response based on somatic recombination of immune receptors built from immunoglobulin superfamily domains;cellular process;cytokine secretion;establishment of localization;establishment of localization in cell;establishment of protein localization;immune effector process;immune response;immune system process;interferon-gamma secretion;leukocyte mediated im…		cell part;integral to membrane;intrinsic to membrane;membrane;membrane part;plasma membrane			NaN	26.7629	26.5829	NaN	NaN	NaN	25.2439	25.0552	25.2309	5	2	2	20.7	9.6	9.6	36.427	0	24.423	562520000	10	3287	P78410;P78410-3;P78410-2;E9PRR1;C9JNZ3;E9PRX1;C9JVU4;C9J3Q8;E9PJE9;O00481-2;O00481-3;E7EPR2	P78410;P78410-3;P78410-2;E9PRR1
+	2.71357	3.13406	0.0779924	6.94328	0.00476923	UHRF1BP1	UHRF1-binding protein 1		binding;enzyme binding;histone deacetylase binding;identical protein binding;protein binding				28.1536	29.0638	28.2923	NaN	NaN	NaN	25.8733	25.8375	25.6582	4	4	4	4.5	4.5	4.5	159.48	0.00019387	4.1618	1669200000	8	4050	Q6BDS2;H7C1J4	Q6BDS2;H7C1J4
	-0.319657	3.11633	0.0779924	-2.37445	0.067968	CEP170	Centrosomal protein of 170 kDa			cell part;centriole;centrosome;cytoplasm;cytoplasmic part;cytoskeletal part;intracellular non-membrane-bounded organelle;intracellular organelle;intracellular organelle part;intracellular part;macromolecular complex;membrane;microtubule;microtubule organizing center;microtubule organizing center part;non-membrane-bounded organelle;nuclear membrane;nuclear part;organelle;organelle membrane;organel…			27.4026	27.4009	27.3824	27.7809	27.6964	27.6675	27.7809	27.6964	27.6675	26	26	26	24.1	24.1	24.1	175.29	0	83.069	10496000000	94	3959	Q5SW79;H0Y2V6;Q5SW79-2;Q5SW79-3;E7EWM2;E7EMW0;Q96L14;H0YB66;H0Y4T4;E5RG47;H0YB92;E5RGW7	Q5SW79;H0Y2V6;Q5SW79-2;Q5SW79-3
+	0.351477	3.10141	0.0781201	2.53937	0.049115	GNAI2	Guanine nucleotide-binding protein G(i) subunit alpha-2	activation of MAPKK activity;activation of protein kinase activity;adenosine receptor signaling pathway;biological regulation;blood coagulation;cAMP-mediated signaling;cell activation;cell communication;cell cycle;cell division;cell proliferation;cell surface receptor linked signaling pathway;cell-cell signaling;cellular macromolecule metabolic process;cellular metabolic process;cellular process;…	binding;catalytic activity;cation binding;G-protein beta/gamma-subunit complex binding;G-protein-coupled receptor binding;GTP binding;GTPase activity;guanyl nucleotide binding;guanyl ribonucleotide binding;hydrolase activity;hydrolase activity, acting on acid anhydrides;hydrolase activity, acting on acid anhydrides, in phosphorus-containing anhydrides;ion binding;metal ion binding;molecular trans…	cell part;centrosome;cytoplasm;cytoplasmic part;cytoskeletal part;cytosol;extracellular membrane-bounded organelle;extracellular organelle;extracellular region part;extracellular vesicular exosome;extrinsic to internal side of plasma membrane;extrinsic to membrane;extrinsic to plasma membrane;heterotrimeric G-protein complex;intracellular non-membrane-bounded organelle;intracellular organelle;int…	Axon guidance;Chagas disease (American trypanosomiasis);Chemokine signaling pathway;Gap junction;Gastric acid secretion;Leukocyte transendothelial migration;Long-term depression;Melanogenesis;Progesterone-mediated oocyte maturation;Tight junction;Toxoplasmosis	REACT_15333;REACT_15426;REACT_15457;REACT_18325;REACT_18339;REACT_19231;REACT_19327;REACT_19333;REACT_20653	32.8248	32.9356	32.8828	32.4936	32.5279	32.5673	32.4936	32.5279	32.5673	29	29	17	67.9	67.9	38.3	40.45	0	323.31	277120000000	460	2176	P04899;P04899-4;P04899-6;P04899-3;P04899-5;P04899-2;P19087;A8MTJ3;P11488;A0A1W2PRE1;A0A1W2PQK2;A0A087WTB6;A0A087WZE5;F8WE78	P04899;P04899-4;P04899-6;P04899-3;P04899-5;P04899-2
+	1.44828	3.08822	0.0781201	7.07755	0.0065	RDH14	Retinol dehydrogenase 14	cell differentiation;cellular developmental process;cellular process;developmental process;osteoblast differentiation	catalytic activity;oxidoreductase activity	cell part;cytoplasmic part;endoplasmic reticulum;endoplasmic reticulum membrane;endoplasmic reticulum part;intracellular membrane-bounded organelle;intracellular organelle;intracellular organelle part;intracellular part;lysosomal membrane;membrane;membrane part;membrane-bounded organelle;mitochondrion;nucleus;organelle;organelle membrane;organelle part;vacuolar membrane;vacuolar part		REACT_268561	26.5603	26.6436	NaN	NaN	NaN	NaN	25.1747	25.0104	25.276	3	3	3	9.8	9.8	9.8	36.864	0.00018965	3.6952	584980000	4	5423	Q9HBH5	Q9HBH5
+	1.45183	3.08651	0.0781201	5.58213	0.0052381	CA13	Carbonic anhydrase 13	anion transport;bicarbonate transport;cellular metabolic process;cellular process;establishment of localization;inorganic anion transport;ion transport;metabolic process;one-carbon metabolic process;organic anion transport;small molecule metabolic process;transport	binding;carbonate dehydratase activity;carbon-oxygen lyase activity;catalytic activity;cation binding;hydro-lyase activity;ion binding;lyase activity;metal ion binding;transition metal ion binding;zinc ion binding	cell part;cytoplasmic part;cytosol;intracellular part;myelin sheath	Nitrogen metabolism	REACT_121123	27.4119	27.7038	27.6906	NaN	NaN	NaN	26.372	25.9261	26.1528	4	4	4	23.7	23.7	23.7	29.443	0	62.654	1811700000	10	4426	Q8N1Q1	Q8N1Q1
+	1.82078	3.08079	0.0782389	6.03994	0.00594595	NELFCD;TH1L	Negative elongation factor C/D	biological regulation;biosynthetic process;cellular biosynthetic process;cellular macromolecule biosynthetic process;cellular macromolecule metabolic process;cellular metabolic process;cellular nitrogen compound metabolic process;cellular process;gene expression;macromolecule biosynthetic process;macromolecule metabolic process;metabolic process;negative regulation of biological process;negative …		cell part;intracellular membrane-bounded organelle;intracellular organelle;intracellular organelle part;intracellular part;macromolecular complex;membrane;membrane-bounded organelle;NELF complex;nuclear part;nucleoplasm;nucleoplasm part;nucleus;organelle;organelle part;protein complex;transcription elongation factor complex		REACT_1845;REACT_22107;REACT_22201;REACT_6143;REACT_6162;REACT_6244;REACT_6259;REACT_6261;REACT_6319;REACT_6344;REACT_6346;REACT_833;REACT_846	27.7133	27.307	27.5709	NaN	NaN	NaN	25.5573	25.537	26.0344	4	4	4	9.7	9.7	9.7	66.246	0	35.32	1083600000	8	1249	Q8IXH7;Q8IXH7-4;X6RLT1;H0UI80	Q8IXH7;Q8IXH7-4;X6RLT1;H0UI80
+	2.5742	3.06328	0.0790588	8.88848	0.00733333	AP5Z1	AP-5 complex subunit zeta-1	cellular macromolecule metabolic process;cellular metabolic process;cellular nitrogen compound metabolic process;cellular process;cellular response to stimulus;cellular response to stress;DNA metabolic process;DNA recombination;DNA repair;double-strand break repair;double-strand break repair via homologous recombination;endosome transport;establishment of localization;establishment of localizatio…		AP-type membrane coat adaptor complex;cell part;cytoplasm;cytoplasmic part;intracellular membrane-bounded organelle;intracellular organelle;intracellular organelle part;intracellular part;macromolecular complex;membrane part;membrane-bounded organelle;nuclear part;nucleoplasm;nucleus;organelle;organelle part;protein complex			NaN	27.0285	27.2753	NaN	NaN	NaN	24.3475	24.5943	24.7915	3	3	3	5.1	5.1	5.1	88.604	0	8.6851	681710000	7	1770	O43299;O43299-2;O43299-3	O43299;O43299-2
+	1.49764	3.05326	0.0790588	5.57863	0.00511628	KATNAL1	Katanin p60 ATPase-containing subunit A-like 1	cellular component organization;cellular component organization at cellular level;cellular component organization or biogenesis;cellular component organization or biogenesis at cellular level;cellular process;cytoplasmic microtubule organization;cytoskeleton organization;gamete generation;male gamete generation;metabolic process;microtubule cytoskeleton organization;microtubule severing;microtubu…	adenyl nucleotide binding;adenyl ribonucleotide binding;ATP binding;ATPase activity;ATPase activity, coupled;binding;catalytic activity;hydrolase activity;hydrolase activity, acting on acid anhydrides;hydrolase activity, acting on acid anhydrides, in phosphorus-containing anhydrides;microtubule-severing ATPase activity;nucleoside-triphosphatase activity;nucleotide binding;purine nucleotide bindin…	cell part;cytoplasm;cytoskeletal part;intracellular membrane-bounded organelle;intracellular organelle;intracellular organelle part;intracellular part;macromolecular complex;membrane-bounded organelle;microtubule;nucleus;organelle;organelle part;protein complex			26.731	26.8269	26.8282	NaN	NaN	NaN	25.4143	25.5075	24.9714	5	5	5	14.7	14.7	14.7	55.392	0	7.7474	673510000	5	5161	Q9BW62;Q5T558;A2A3H2	Q9BW62
+	2.11233	3.04445	0.0790588	6.23359	0.006875	CKS1B	Cyclin-dependent kinases regulatory subunit 1;Cyclin-dependent kinases regulatory subunit	biological regulation;cell cycle;cell cycle process;cell division;cell proliferation;cellular process;G1/S transition of mitotic cell cycle;mitotic cell cycle;regulation of biological process;regulation of catalytic activity;regulation of cell cycle;regulation of cellular metabolic process;regulation of cellular process;regulation of cellular protein metabolic process;regulation of cyclin-depende…	catalytic activity;cyclin-dependent protein kinase regulator activity;enzyme regulator activity;kinase activity;kinase regulator activity;protein kinase regulator activity;transferase activity;transferase activity, transferring phosphorus-containing groups	cell part;intracellular organelle part;intracellular part;nuclear part;nucleoplasm;organelle part	Cell cycle - yeast;Pathways in cancer;Small cell lung cancer	REACT_821;REACT_9003	27.6155	27.6059	28.0253	NaN	NaN	NaN	25.2921	25.6512	25.9665	3	3	3	73.4	73.4	73.4	9.6601	0	5.2641	1573700000	9	3137	P61024;Q9BZU3;Q5T179	P61024;Q9BZU3;Q5T179
+	-0.415029	3.04043	0.0790588	-2.82247	0.0364494	SMU1	WD40 repeat-containing protein SMU1;WD40 repeat-containing protein SMU1, N-terminally processed			cell part;cytoplasm;intracellular membrane-bounded organelle;intracellular organelle;intracellular part;membrane-bounded organelle;nucleus;organelle			28.3046	28.3414	28.2917	28.7495	28.7915	28.6417	28.7495	28.7915	28.6417	16	16	16	39.2	39.2	39.2	57.543	0	64.334	9206700000	55	3855	Q2TAY7;Q2TAY7-2	Q2TAY7;Q2TAY7-2
+	2.35271	2.99695	0.0850192	6.29496	0.00709677	FAF1	FAS-associated factor 1	apoptosis;biological regulation;catabolic process;cell death;cellular catabolic process;cellular macromolecule catabolic process;cellular macromolecule metabolic process;cellular metabolic process;cellular process;cytoplasmic sequestering of NF-kappaB;cytoplasmic sequestering of protein;cytoplasmic sequestering of transcription factor;death;macromolecule catabolic process;macromolecule metabolic …	binding;enzyme binding;enzyme regulator activity;heat shock protein binding;kinase binding;kinase regulator activity;NF-kappaB binding;protein binding;protein kinase binding;protein kinase regulator activity;small conjugating protein binding;transcription factor binding;ubiquitin binding;ubiquitin protein ligase binding	CD95 death-inducing signaling complex;Cdc48p-Npl4p-Ufd1p AAA ATPase complex;cell part;cytoplasmic part;cytosol;death-inducing signaling complex;endoplasmic reticulum part;envelope;intracellular membrane-bounded organelle;intracellular organelle;intracellular organelle part;intracellular part;macromolecular complex;membrane part;membrane-bounded organelle;nuclear envelope;nuclear part;nucleus;orga…			28.2078	28.2784	28.2435	NaN	NaN	NaN	25.346	26.128	26.1976	7	7	7	8.2	8.2	8.2	73.953	0	14.02	1971100000	9	597	Q9UNN5;Q9UNN5-2;B1ANM7;B3KT28	Q9UNN5;Q9UNN5-2;B1ANM7
+	4.9232	2.97238	0.0893809	10.0634	0.00496	IFITM1	Interferon-induced transmembrane protein 1	biological regulation;cell surface receptor linked signaling pathway;cellular process;cellular response to chemical stimulus;cellular response to cytokine stimulus;cellular response to organic substance;cellular response to stimulus;cellular response to type I interferon;cytokine-mediated signaling pathway;defense response;defense response to virus;immune effector process;immune system process;in…	molecular transducer activity;receptor signaling protein activity;signal transducer activity	cell part;integral to membrane;intrinsic to membrane;membrane;membrane part;plasma membrane		REACT_11152;REACT_25162	NaN	30.6534	30.9137	NaN	NaN	NaN	26.2774	25.2979	26.0058	2	1	1	29.6	16.8	16.8	13.964	0.0075554	1.6766	8733500000	9	2366	P13164	P13164
+	2.19818	2.95605	0.0897691	6.06994	0.00611111	SETX	Probable helicase senataxin	biological regulation;biosynthetic process;cell communication;cell surface receptor linked signaling pathway;cellular biosynthetic process;cellular component assembly;cellular component assembly at cellular level;cellular component organization;cellular component organization at cellular level;cellular component organization or biogenesis;cellular component organization or biogenesis at cellular …	adenyl nucleotide binding;adenyl ribonucleotide binding;ATP binding;binding;catalytic activity;DNA binding;DNA helicase activity;helicase activity;hydrolase activity;hydrolase activity, acting on acid anhydrides;hydrolase activity, acting on acid anhydrides, in phosphorus-containing anhydrides;identical protein binding;nucleic acid binding;nucleoside-triphosphatase activity;nucleotide binding;pro…	axon;cell part;cell projection;cell projection part;chromosomal part;chromosome;chromosome, telomeric region;cytoplasm;growth cone;intracellular membrane-bounded organelle;intracellular non-membrane-bounded organelle;intracellular organelle;intracellular organelle part;intracellular part;membrane-bounded organelle;neuron projection;non-membrane-bounded organelle;nuclear chromosome;nuclear part;nu…			27.3863	27.4875	27.8574	NaN	NaN	NaN	24.9905	25.7506	25.3957	2	2	2	1	1	1	302.88	0.0019438	2.4228	701290000	3	4227	Q7Z333;Q7Z333-3;Q7Z333-4;X6RI79	Q7Z333;Q7Z333-3;Q7Z333-4;X6RI79
+	1.27566	2.93973	0.0912411	6.27015	0.00784615	HECTD4	Probable E3 ubiquitin-protein ligase HECTD4	alcohol metabolic process;biological regulation;carbohydrate homeostasis;carbohydrate metabolic process;cellular carbohydrate metabolic process;cellular macromolecule metabolic process;cellular metabolic process;cellular process;cellular protein metabolic process;chemical homeostasis;glucose homeostasis;glucose metabolic process;hexose metabolic process;homeostatic process;macromolecule metabolic…	acid-amino acid ligase activity;catalytic activity;ligase activity;ligase activity, forming carbon-nitrogen bonds;small conjugating protein ligase activity;ubiquitin-protein ligase activity	cell part;cytoplasm;integral to membrane;intracellular membrane-bounded organelle;intracellular organelle;intracellular part;intrinsic to membrane;membrane part;membrane-bounded organelle;nucleus;organelle			NaN	26.5734	26.3975	NaN	NaN	NaN	25.2368	25.0915	25.3011	3	3	3	0.9	0.9	0.9	439.34	0.0067556	1.7422	736040000	8	1146	Q9Y4D8;F8VWT9;J3KPF0;Q9Y4D8-2;Q9Y4D8-4	Q9Y4D8;F8VWT9;J3KPF0;Q9Y4D8-2;Q9Y4D8-4
+	-0.749627	2.91817	0.0912411	-3.91526	0.01915	GATAD2A	Transcriptional repressor p66-alpha	anatomical structure development;anatomical structure morphogenesis;anterior neuropore closure;biological regulation;biosynthetic process;blood vessel development;body morphogenesis;cell death;cellular biosynthetic process;cellular macromolecule biosynthetic process;cellular macromolecule metabolic process;cellular metabolic process;cellular nitrogen compound metabolic process;cellular process;ch…	binding;binding, bridging;cation binding;DNA binding;ion binding;metal ion binding;nucleic acid binding;nucleic acid binding transcription factor activity;protein binding;protein binding, bridging;sequence-specific DNA binding;sequence-specific DNA binding transcription factor activity;transition metal ion binding;zinc ion binding	cell part;chromatin remodeling complex;histone deacetylase complex;intracellular membrane-bounded organelle;intracellular organelle;intracellular organelle part;intracellular part;macromolecular complex;membrane-bounded organelle;nuclear body;nuclear part;nuclear speck;nucleoplasm;nucleoplasm part;nucleus;NuRD complex;organelle;organelle part;protein complex;transcriptional repressor complex		REACT_263923;REACT_953	26.4322	26.3943	26.3024	27.2724	27.1201	26.9852	27.2724	27.1201	26.9852	12	12	12	24.8	24.8	24.8	68.062	0	56.931	2661300000	27	4328	Q86YP4;Q86YP4-2;Q86YP4-3;C9JHD7;C9JJK9	Q86YP4;Q86YP4-2;Q86YP4-3
	-0.295977	2.91518	0.0912411	-2.17346	0.0903467	TRA2B	Transformer-2 protein homolog beta	biological regulation;cellular macromolecule metabolic process;cellular metabolic process;cellular nitrogen compound metabolic process;cellular process;macromolecule metabolic process;metabolic process;mRNA metabolic process;mRNA processing;nitrogen compound metabolic process;nuclear mRNA splicing, via spliceosome;nucleic acid metabolic process;nucleobase-containing compound metabolic process;pos…	binding;mRNA binding;nucleic acid binding;nucleotide binding;RNA binding	cell part;intracellular membrane-bounded organelle;intracellular organelle;intracellular part;membrane-bounded organelle;nucleus;organelle	Spliceosome		29.6632	29.6141	29.5486	29.8813	29.9309	29.9015	29.8813	29.9309	29.9015	16	16	14	41.3	41.3	38.5	33.665	0	115.73	24242000000	83	3242	P62995;P62995-3;H7BXF3;H7C2L4	P62995;P62995-3;H7BXF3
	0.110534	2.91399	0.0912411	0.973693	0.42149	FAM129B	Niban-like protein 1	biological regulation;negative regulation of apoptosis;negative regulation of biological process;negative regulation of cell death;negative regulation of cellular process;negative regulation of programmed cell death;regulation of apoptosis;regulation of biological process;regulation of cell death;regulation of cellular process;regulation of programmed cell death		actin cytoskeleton;adherens junction;anchoring junction;cell junction;cell part;cytoplasm;cytoplasmic part;cytoskeleton;cytosol;extracellular membrane-bounded organelle;extracellular organelle;extracellular region part;extracellular vesicular exosome;intracellular membrane-bounded organelle;intracellular non-membrane-bounded organelle;intracellular organelle;intracellular organelle part;intracell…			31.2515	31.2395	31.2352	31.1193	31.1567	31.1185	31.1193	31.1567	31.1185	49	49	49	68.1	68.1	68.1	84.137	0	323.31	164800000000	375	4998	Q96TA1;Q96TA1-2	Q96TA1;Q96TA1-2
+	4.14247	2.90611	0.0912411	6.80071	0.00814815	FMR1			binding;nucleic acid binding;RNA binding				29.7753	29.9672	29.6123	NaN	NaN	NaN	26.1642	26.1177	24.6454	20	2	2	43.9	4.8	4.8	61.515	0	6.2329	4578800000	7	6153	R9WNI0	R9WNI0
+	1.82343	2.90204	0.0912411	5.61648	0.0055	CST3	Cystatin-C	anatomical structure development;apoptosis;behavior;biological regulation;brain development;cell activation;cell death;cell development;cellular component organization;cellular component organization at cellular level;cellular component organization or biogenesis;cellular component organization or biogenesis at cellular level;cellular developmental process;cellular process;cellular process involv…	beta-amyloid binding;binding;cysteine-type endopeptidase inhibitor activity;endopeptidase inhibitor activity;endopeptidase regulator activity;enzyme binding;enzyme inhibitor activity;enzyme regulator activity;identical protein binding;peptidase inhibitor activity;peptidase regulator activity;protease binding;protein binding	axon;basement membrane;cell body;cell part;cell projection;contractile fiber;cytoplasmic part;endoplasmic reticulum;endosome;extracellular matrix part;extracellular membrane-bounded organelle;extracellular organelle;extracellular region;extracellular region part;extracellular space;extracellular vesicular exosome;intracellular membrane-bounded organelle;intracellular non-membrane-bounded organell…	Salivary secretion	REACT_75925	27.3357	27.4926	27.3476	NaN	NaN	NaN	26.0062	25.3383	25.3611	2	2	2	19.2	19.2	19.2	15.799	0.00055484	3.1948	1467000000	9	2140	P01034	P01034
	0.235706	2.89836	0.0912411	1.82569	0.136484	LRRC57	Leucine-rich repeat-containing protein 57			extracellular membrane-bounded organelle;extracellular organelle;extracellular region part;extracellular vesicular exosome;membrane-bounded organelle;membrane-bounded vesicle;organelle;vesicle			28.3868	28.4384	28.466	28.2007	28.2216	28.1617	28.2007	28.2216	28.1617	10	10	10	48.5	48.5	48.5	26.754	0	34.721	13067000000	56	4478	Q8N9N7;H3BSW0	Q8N9N7;H3BSW0
+	1.65308	2.87806	0.0940002	5.39085	0.0066383	SAMD4B	Protein Smaug homolog 2	biological regulation;biosynthetic process;cellular biosynthetic process;cellular macromolecule biosynthetic process;cellular macromolecule metabolic process;cellular metabolic process;cellular nitrogen compound metabolic process;cellular process;macromolecule biosynthetic process;macromolecule metabolic process;metabolic process;nitrogen compound metabolic process;nucleic acid metabolic process;…		cell part;cytoplasm;intracellular membrane-bounded organelle;intracellular organelle;intracellular part;membrane-bounded organelle;nucleus;organelle			27.3767	27.2583	26.7567	NaN	NaN	NaN	25.3181	25.5305	25.5839	11	11	11	21.2	21.2	21.2	75.483	0	27.122	1819800000	18	125	Q5PRF9;A0A087WZT0;M0QZ22;M0R0X3;M0QY61	Q5PRF9;A0A087WZT0;M0QZ22
+	-0.46975	2.85503	0.0946186	-2.94428	0.0349756	SDHA	Succinate dehydrogenase [ubiquinone] flavoprotein subunit, mitochondrial	acetyl-CoA catabolic process;acetyl-CoA metabolic process;anatomical structure development;carboxylic acid metabolic process;catabolic process;cellular catabolic process;cellular ketone metabolic process;cellular metabolic process;cellular process;coenzyme catabolic process;coenzyme metabolic process;cofactor catabolic process;cofactor metabolic process;developmental process;dicarboxylic acid met…	binding;catalytic activity;coenzyme binding;cofactor binding;flavin adenine dinucleotide binding;oxidoreductase activity;oxidoreductase activity, acting on the CH-CH group of donors;oxidoreductase activity, acting on the CH-CH group of donors, quinone or related compound as acceptor;succinate dehydrogenase (ubiquinone) activity;succinate dehydrogenase activity	cell part;cytoplasmic part;fumarate reductase complex;intracellular membrane-bounded organelle;intracellular organelle;intracellular organelle part;intracellular part;macromolecular complex;membrane;membrane part;membrane-bounded organelle;mitochondrial inner membrane;mitochondrial membrane;mitochondrial membrane part;mitochondrial part;mitochondrial respiratory chain complex II;mitochondrion;org…	Alzheimer's disease;Citrate cycle (TCA cycle);Huntington's disease;Oxidative phosphorylation;Parkinson's disease	REACT_1785;REACT_22393	28.6343	28.7331	28.5498	29.1321	29.1398	29.0545	29.1321	29.1398	29.0545	17	17	17	30.4	30.4	30.4	72.691	0	83.795	17937000000	88	2659	P31040;P31040-2;A0A087X1I3;D6RFM5;P31040-3;H0Y8S2;H0Y8X1	P31040;P31040-2;A0A087X1I3;D6RFM5;P31040-3
+	1.9006	2.85122	0.0946186	5.56574	0.005	DSP	Desmoplakin	adherens junction organization;anatomical structure development;anatomical structure morphogenesis;apoptosis;cardiac muscle tissue morphogenesis;cell death;cell differentiation;cell junction organization;cell-cell junction organization;cellular component disassembly;cellular component disassembly at cellular level;cellular component disassembly involved in apoptosis;cellular component organizatio…	binding;binding, bridging;enzyme binding;kinase binding;protein binding;protein binding, bridging;protein kinase binding;protein kinase C binding;scaffold protein binding;structural constituent of cytoskeleton;structural molecule activity	adherens junction;anchoring junction;basolateral plasma membrane;cell junction;cell part;cell-cell adherens junction;cell-cell contact zone;cell-cell junction;cornified envelope;cytoplasmic part;cytoskeletal part;cytoskeleton;desmosome;extracellular membrane-bounded organelle;extracellular organelle;extracellular region part;extracellular vesicular exosome;fascia adherens;intercalated disc;interm…	Arrhythmogenic right ventricular cardiomyopathy (ARVC)	REACT_13579	27.9425	27.5795	27.2374	NaN	NaN	NaN	25.5899	25.9429	25.5248	10	10	10	3.8	3.8	3.8	331.77	0	11.279	1346800000	13	2414	P15924;P15924-2;P15924-3	P15924;P15924-2;P15924-3
+	0.841317	2.84963	0.0946186	4.85755	0.0172468	CHTOP	Chromatin target of PRMT1 protein	biological regulation;biosynthetic process;cellular biosynthetic process;cellular macromolecule biosynthetic process;cellular macromolecule metabolic process;cellular metabolic process;cellular nitrogen compound metabolic process;cellular process;establishment of localization;establishment of localization in cell;establishment of RNA localization;intracellular transport;macromolecule biosynthetic…		cell part;intracellular membrane-bounded organelle;intracellular non-membrane-bounded organelle;intracellular organelle;intracellular organelle part;intracellular part;macromolecular complex;membrane-bounded organelle;non-membrane-bounded organelle;nuclear body;nuclear part;nuclear speck;nucleolus;nucleoplasm;nucleoplasm part;organelle;organelle part;protein complex;transcription export complex			NaN	26.0431	25.9983	NaN	NaN	NaN	25.219	25.2488	25.0703	2	2	2	10.5	10.5	10.5	26.396	0	12.226	393950000	9	6047	Q9Y3Y2;X6R700;Q9Y3Y2-4;Q9Y3Y2-3;A0A087X1B7	Q9Y3Y2;X6R700;Q9Y3Y2-4;Q9Y3Y2-3;A0A087X1B7
	-0.112283	2.84678	0.0946186	-0.982314	0.418291	EFTUD2	116 kDa U5 small nuclear ribonucleoprotein component	cellular macromolecule metabolic process;cellular metabolic process;cellular nitrogen compound metabolic process;cellular process;gene expression;macromolecule metabolic process;metabolic process;mRNA metabolic process;mRNA processing;nitrogen compound metabolic process;nuclear mRNA splicing, via spliceosome;nucleic acid metabolic process;nucleobase-containing compound metabolic process;primary m…	binding;catalytic activity;GTP binding;GTPase activity;guanyl nucleotide binding;guanyl ribonucleotide binding;hydrolase activity;hydrolase activity, acting on acid anhydrides;hydrolase activity, acting on acid anhydrides, in phosphorus-containing anhydrides;nucleoside-triphosphatase activity;nucleotide binding;purine nucleotide binding;purine ribonucleoside triphosphate binding;purine ribonucleo…	Cajal body;catalytic step 2 spliceosome;cell part;cytoplasm;intracellular organelle part;intracellular part;macromolecular complex;membrane;nuclear body;nuclear part;nuclear speck;nucleoplasm;nucleoplasm part;organelle part;ribonucleoprotein complex;spliceosomal complex	Spliceosome	REACT_1753;REACT_467	29.9625	29.9708	29.9379	30.0864	30.071	30.0506	30.0864	30.071	30.0506	44	43	43	55.7	55.7	55.7	109.43	0	323.31	74667000000	247	3708	Q15029;Q15029-2;Q15029-3;K7EP67;K7EJ74;K7EIT3;K7EIV5	Q15029;Q15029-2;Q15029-3
+	3.24855	2.80595	0.102199	6.19655	0.00666667	NDUFS5	NADH dehydrogenase [ubiquinone] iron-sulfur protein 5	cellular component assembly;cellular component assembly at cellular level;cellular component biogenesis;cellular component organization;cellular component organization at cellular level;cellular component organization or biogenesis;cellular component organization or biogenesis at cellular level;cellular macromolecular complex assembly;cellular macromolecular complex subunit organization;cellular …	catalytic activity;NADH dehydrogenase (quinone) activity;NADH dehydrogenase (ubiquinone) activity;NADH dehydrogenase activity;oxidoreductase activity;oxidoreductase activity, acting on NADH or NADPH;oxidoreductase activity, acting on NADH or NADPH, quinone or similar compound as acceptor	cell part;cytoplasmic part;intracellular membrane-bounded organelle;intracellular organelle;intracellular organelle part;intracellular part;macromolecular complex;membrane;membrane part;membrane-bounded organelle;membrane-enclosed lumen;mitochondrial inner membrane;mitochondrial intermembrane space;mitochondrial membrane;mitochondrial membrane part;mitochondrial part;mitochondrial respiratory cha…	Alzheimer's disease;Huntington's disease;Oxidative phosphorylation;Parkinson's disease	REACT_22393	28.59	28.5693	28.4193	NaN	NaN	NaN	26.119	24.8372	24.8768	4	4	4	42.5	42.5	42.5	12.517	0	7.0755	2490800000	11	1828	O43920	O43920
+	2.5486	2.77947	0.104277	5.81543	0.00578947	TIMM8A	Mitochondrial import inner membrane translocase subunit Tim8 A	anatomical structure development;cellular macromolecule metabolic process;cellular metabolic process;cellular process;cellular protein metabolic process;chaperone-mediated protein transport;developmental process;establishment of localization;establishment of localization in cell;establishment of protein localization;establishment of protein localization in mitochondrion;establishment of protein l…	binding;cation binding;ion binding;metal ion binding	cell part;cytoplasmic part;intracellular membrane-bounded organelle;intracellular organelle;intracellular organelle part;intracellular part;membrane;membrane-bounded organelle;membrane-enclosed lumen;mitochondrial inner membrane;mitochondrial intermembrane space;mitochondrial membrane;mitochondrial part;mitochondrion;organelle;organelle envelope lumen;organelle inner membrane;organelle membrane;o…		REACT_118595	27.9731	27.9936	28.168	NaN	NaN	NaN	26.13	25.0046	25.3542	4	4	4	44.3	44.3	44.3	10.998	0	10.36	2313500000	8	1831	O60220	O60220
+	2.30833	2.77868	0.104277	5.67845	0.00564103	CAMKK2	Calcium/calmodulin-dependent protein kinase kinase 2	biological regulation;calcium-mediated signaling;cellular macromolecule metabolic process;cellular metabolic process;cellular process;cellular protein metabolic process;cellular response to stimulus;intracellular protein kinase cascade;intracellular signal transduction;macromolecule metabolic process;macromolecule modification;MAPKKK cascade;metabolic process;peptidyl-amino acid modification;pept…	adenyl nucleotide binding;adenyl ribonucleotide binding;ATP binding;binding;calcium ion binding;calmodulin binding;calmodulin-dependent protein kinase activity;catalytic activity;cation binding;ion binding;kinase activity;metal ion binding;nucleotide binding;phosphotransferase activity, alcohol group as acceptor;protein binding;protein kinase activity;protein serine/threonine kinase activity;prot…	cell part;cell projection;cytoplasm;intracellular;intracellular membrane-bounded organelle;intracellular organelle;intracellular part;membrane-bounded organelle;nucleus;organelle	Adipocytokine signaling pathway		27.6598	27.4536	27.4358	NaN	NaN	NaN	25.7794	25.0693	24.7756	5	5	5	15	15	15	64.745	0	18.94	1191400000	6	4973	Q96RR4;Q96RR4-3;Q96RR4-2;Q96RR4-7;Q96RR4-6;Q96RR4-5;Q96RR4-4;F5GZ00	Q96RR4;Q96RR4-3;Q96RR4-2;Q96RR4-7;Q96RR4-6;Q96RR4-5;Q96RR4-4;F5GZ00
+	2.204	2.7741	0.104277	5.60142	0.00536585	FAIM	Fas apoptotic inhibitory molecule 1	apoptosis;biological regulation;cell death;cellular process;death;negative regulation of apoptosis;negative regulation of biological process;negative regulation of cell death;negative regulation of cellular process;negative regulation of programmed cell death;programmed cell death;regulation of apoptosis;regulation of biological process;regulation of cell death;regulation of cellular process;regu…		cell part;cytoplasm;intracellular part			27.2645	26.9724	26.8156	NaN	NaN	NaN	24.2904	25.1104	25.0396	4	4	4	31.3	31.3	31.3	20.215	0	12.811	818360000	7	5583	Q9NVQ4;C9JDZ2;Q9NVQ4-3;Q9NVQ4-2	Q9NVQ4;C9JDZ2;Q9NVQ4-3;Q9NVQ4-2
+	0.799404	2.77287	0.104277	3.87076	0.0184578	CRYBG3	Very large A-kinase anchor protein		binding;carbohydrate binding				26.4901	26.42	26.3635	NaN	NaN	NaN	25.4443	25.6416	25.7896	9	9	9	3.9	3.9	3.9	330.63	0	17.352	1477300000	16	4043	Q68DQ2;Q68DQ2-1	Q68DQ2
	-0.266705	2.77244	0.104277	-1.96759	0.118152	SH3BP1	SH3 domain-binding protein 1	biological regulation;cellular process;cellular response to stimulus;regulation of biological process;regulation of cellular process;response to stimulus;signal transduction	enzyme activator activity;enzyme regulator activity;GTPase activator activity;GTPase regulator activity;nucleoside-triphosphatase regulator activity	cell part;cytoplasm;intracellular part			26.8983	26.897	26.9244	27.2408	27.1281	27.1509	27.2408	27.1281	27.1509	9	9	9	16.5	16.5	16.5	75.712	0	53.948	2387500000	27	4168	Q9Y3L3;Q6ZT62;Q6ZT62-2;Q9Y3L3-2;A0A2R8Y5V0	Q9Y3L3;Q6ZT62;Q6ZT62-2;Q9Y3L3-2
+	0.413296	2.74268	0.107265	2.64769	0.0421765	PPP2R5C	Serine/threonine-protein phosphatase 2A 56 kDa regulatory subunit gamma isoform	biological regulation;catabolic process;cellular catabolic process;cellular macromolecule catabolic process;cellular macromolecule metabolic process;cellular metabolic process;cellular process;cellular response to stimulus;cellular response to stress;DNA damage response, signal transduction by p53 class mediator;DNA damage response, signal transduction by p53 class mediator resulting in cell cycl…	catalytic activity;enzyme regulator activity;hydrolase activity;peptidase activity;phosphatase regulator activity;protein phosphatase regulator activity;protein phosphatase type 2A regulator activity	cell part;chromosomal part;chromosome, centromeric region;integral to membrane;intracellular membrane-bounded organelle;intracellular organelle;intracellular organelle part;intracellular part;intrinsic to membrane;macromolecular complex;membrane part;membrane-bounded organelle;nucleus;organelle;organelle part;protein complex;protein phosphatase type 2A complex;protein serine/threonine phosphatase…	Meiosis - yeast;mRNA surveillance pathway;Oocyte meiosis;Wnt signaling pathway	REACT_11063;REACT_11065;REACT_150425;REACT_150471;REACT_19405;REACT_23879;REACT_263893;REACT_263992;REACT_264030;REACT_264034;REACT_264092;REACT_264127;REACT_264295;REACT_264581;REACT_264636;REACT_355252;REACT_682	28.1696	28.0335	28.1368	27.7469	27.729	27.6241	27.7469	27.729	27.6241	11	5	5	25.8	10.1	10.1	61.06	0	16.179	3528000000	21	1312	Q13362;Q13362-4;Q13362-5;Q13362-3;H0YJ75;Q13362-2;Q96B13;H0YN84;H0YJ49;H0YJU0;H0YJ12	Q13362;Q13362-4;Q13362-5;Q13362-3;H0YJ75;Q13362-2;Q96B13
	0.263457	2.7391	0.107265	1.9395	0.123356	ANKIB1	Ankyrin repeat and IBR domain-containing protein 1		binding;cation binding;ion binding;metal ion binding;transition metal ion binding;zinc ion binding				28.1105	28.0739	28.0579	27.7528	27.8511	27.848	27.7528	27.8511	27.848	11	11	11	16.1	16.1	16.1	122	0	113.61	5664400000	49	5725	Q9P2G1;C9JZ63;H7C2V2	Q9P2G1
+	-0.431767	2.7371	0.107265	-2.71887	0.0396421	RTFDC1	Protein RTF2 homolog						26.7918	26.6962	26.797	27.1115	27.1884	27.2804	27.1115	27.1884	27.2804	9	9	9	31.7	31.7	31.7	33.886	0	36.038	2984400000	33	165	Q9BY42;A0A0A0MQR2;A2A2L5;A2A2L6	Q9BY42;A0A0A0MQR2;A2A2L5;A2A2L6
+	0.587439	2.73305	0.10832	3.25986	0.0224308	SRGAP1	SLIT-ROBO Rho GTPase-activating protein 1	axon guidance;biological regulation;cell migration;cell motility;cellular component movement;cellular process;cellular response to stimulus;chemotaxis;intracellular signal transduction;locomotion;negative regulation of biological process;negative regulation of cell migration;negative regulation of cell motility;negative regulation of cellular component movement;negative regulation of cellular pro…	binding;enzyme activator activity;enzyme binding;enzyme regulator activity;GTPase activator activity;GTPase binding;GTPase regulator activity;nucleoside-triphosphatase regulator activity;protein binding;Rac GTPase binding;Ras GTPase binding;Rho GTPase binding;small GTPase binding	cell part;cytoplasm;cytoplasmic part;cytosol;intracellular;intracellular part	Axon guidance	REACT_11051;REACT_19342	28.0881	28.1234	28.2006	27.535	27.6832	27.4317	27.535	27.6832	27.4317	17	16	13	21.3	19.1	15.6	121.59	0	110.81	4711900000	37	4251	Q7Z6B7-2;Q7Z6B7;G5EA48	Q7Z6B7-2;Q7Z6B7;G5EA48
+	-0.631982	2.71748	0.109403	-3.37758	0.0211525	GALNT2	Polypeptide N-acetylgalactosaminyltransferase 2;Polypeptide N-acetylgalactosaminyltransferase 2 soluble form	biosynthetic process;carbohydrate metabolic process;cellular carbohydrate metabolic process;cellular macromolecule metabolic process;cellular metabolic process;cellular process;cellular protein metabolic process;glycosylation;immunoglobulin biosynthetic process;macromolecule biosynthetic process;macromolecule glycosylation;macromolecule metabolic process;macromolecule modification;metabolic proce…	acetylgalactosaminyltransferase activity;binding;carbohydrate binding;catalytic activity;cation binding;ion binding;manganese ion binding;metal ion binding;polypeptide N-acetylgalactosaminyltransferase activity;transferase activity;transferase activity, transferring glycosyl groups;transferase activity, transferring hexosyl groups;transition metal ion binding;UDP-glycosyltransferase activity	cell part;cytoplasmic part;extracellular membrane-bounded organelle;extracellular organelle;extracellular region part;extracellular vesicular exosome;Golgi apparatus;Golgi apparatus part;Golgi cisterna membrane;Golgi membrane;Golgi stack;integral to Golgi membrane;integral to membrane;integral to organelle membrane;intracellular membrane-bounded organelle;intracellular organelle;intracellular org…	Mucin type O-Glycan biosynthesis	REACT_115606	28.5055	28.3377	28.2603	29.0904	28.9844	28.9246	29.0904	28.9844	28.9246	13	13	13	31.3	31.3	31.3	64.732	0	84.458	9740100000	52	3458	Q10471;Q10471-2;Q8N4A0;F8VUJ3;Q8N4A0-2	Q10471
	0.0509911	2.68168	0.113879	0.475732	0.718167	LAP3	Cytosol aminopeptidase	macromolecule metabolic process;metabolic process;primary metabolic process;protein metabolic process;proteolysis	aminopeptidase activity;binding;catalytic activity;cation binding;exopeptidase activity;hydrolase activity;ion binding;manganese ion binding;metal ion binding;metalloexopeptidase activity;metallopeptidase activity;peptidase activity;peptidase activity, acting on L-amino acid peptides;transition metal ion binding	adherens junction;anchoring junction;cell junction;cell part;cell-substrate adherens junction;cell-substrate junction;cytoplasm;cytoplasmic part;extracellular membrane-bounded organelle;extracellular organelle;extracellular region part;extracellular vesicular exosome;focal adhesion;Golgi apparatus part;intracellular membrane-bounded organelle;intracellular organelle;intracellular organelle part;i…	Arginine and proline metabolism;Glutathione metabolism		32.564	32.557	32.5733	32.5043	32.5231	32.514	32.5043	32.5231	32.514	48	48	48	79.2	79.2	79.2	56.166	0	323.31	541360000000	601	2612	P28838;P28838-2;H0Y9Q1;H0Y983	P28838;P28838-2
+	1.53651	2.67982	0.113879	4.85114	0.00950943	TBC1D23	TBC1 domain family member 23	biological regulation;positive regulation of biological process;positive regulation of cytokine production;positive regulation of interleukin-6 production;positive regulation of multicellular organismal process;regulation of biological process;regulation of cytokine production;regulation of defense response;regulation of inflammatory response;regulation of interleukin-6 production;regulation of m…					26.7799	26.9699	26.6134	NaN	NaN	NaN	24.9253	25.2427	25.5858	5	5	5	8.4	8.4	8.4	78.321	0	7.0708	630970000	7	5562	Q9NUY8;Q9NUY8-2;E9PGE5;C9IZ32;C9JAM5	Q9NUY8;Q9NUY8-2;E9PGE5
+	4.51871	2.67794	0.113879	6.12192	0.00628571	NABP2	SOSS complex subunit B1	biological regulation;cell cycle checkpoint;cellular macromolecule metabolic process;cellular metabolic process;cellular nitrogen compound metabolic process;cellular process;cellular response to stimulus;cellular response to stress;DNA metabolic process;DNA recombination;DNA repair;double-strand break repair;double-strand break repair via homologous recombination;macromolecule metabolic process;m…	binding;DNA binding;nucleic acid binding;single-stranded DNA binding;structure-specific DNA binding	cell part;cytoplasm;intracellular membrane-bounded organelle;intracellular organelle;intracellular organelle part;intracellular part;macromolecular complex;membrane-bounded organelle;nuclear part;nucleoplasm;nucleus;organelle;organelle part;protein complex;SOSS complex			31.1395	29.781	28.9517	NaN	NaN	NaN	25.4763	25.4429	25.3968	2	2	2	13.7	13.7	13.7	22.338	0	8.0473	4232000000	9	5060	Q9BQ15;C9JT95;C9JMP5;Q9BQ15-2	Q9BQ15;C9JT95;C9JMP5;Q9BQ15-2
+	1.46184	2.67606	0.113879	4.76673	0.0131429	MACF1							27.6095	27.4624	27.4837	NaN	NaN	NaN	25.9995	25.7398	26.4308	19	7	7	15.5	6.6	6.6	177.28	0	18.78	1396200000	12	251	A0A0A6YYJ5;A0A286YES6;O94854;O94854-2	A0A0A6YYJ5
+	2.50738	2.67469	0.113879	7.1599	0.00678261	NUDT4	Diphosphoinositol polyphosphate phosphohydrolase 2	biological regulation;calcium-mediated signaling;cellular metabolic process;cellular nitrogen compound metabolic process;cellular process;cellular response to stimulus;cyclic nucleotide metabolic process;cyclic-nucleotide-mediated signaling;establishment of localization;establishment of localization in cell;inositol phosphate metabolic process;intracellular signal transduction;intracellular trans…	binding;catalytic activity;cation binding;diphosphoinositol-polyphosphate diphosphatase activity;hydrolase activity;hydrolase activity, acting on acid anhydrides;hydrolase activity, acting on acid anhydrides, in phosphorus-containing anhydrides;ion binding;metal ion binding;nucleic acid binding;pyrophosphatase activity;RNA binding;snoRNA binding	cell part;cytoplasmic part;cytosol;intracellular;intracellular part		REACT_150188	NaN	27.5179	27.7785	NaN	NaN	NaN	24.9118	25.4927	25.018	9	1	1	61.9	6.6	6.6	20.434	0.00018797	3.5117	950510000	9	5674	Q9NZJ9-2;Q9NZJ9-3	Q9NZJ9-2;Q9NZJ9-3
+	-0.640882	2.66781	0.113879	-3.35421	0.0230164	HDGFRP2	Hepatoma-derived growth factor-related protein 2	biological regulation;biosynthetic process;cellular biosynthetic process;cellular macromolecule biosynthetic process;cellular macromolecule metabolic process;cellular metabolic process;cellular nitrogen compound metabolic process;cellular process;macromolecule biosynthetic process;macromolecule metabolic process;metabolic process;nitrogen compound metabolic process;nucleic acid metabolic process;…	binding;chromatin binding;DNA binding;nucleic acid binding	cell part;cytoplasmic part;intracellular membrane-bounded organelle;intracellular organelle;intracellular organelle part;intracellular part;membrane-bounded organelle;mitochondrion;nuclear part;nucleoplasm;nucleus;organelle;organelle part			28.3655	28.4942	28.4171	29.1953	29.0929	28.9113	29.1953	29.0929	28.9113	12	11	7	24.4	23.2	12.4	74.316	0	67.612	7025500000	41	4245	Q7Z4V5;Q7Z4V5-2;Q7Z4V5-4;Q7Z4V5-3;K7EPS6;M0R0J3;K7ERA4;A0A087WT54	Q7Z4V5;Q7Z4V5-2;Q7Z4V5-4;Q7Z4V5-3
+	0.613338	2.65513	0.115144	3.26529	0.0226047	LRSAM1	E3 ubiquitin-protein ligase LRSAM1	biological regulation;catabolic process;cellular component organization;cellular component organization or biogenesis;cellular macromolecule metabolic process;cellular membrane organization;cellular metabolic process;cellular process;cellular protein metabolic process;endocytosis;establishment of localization;macromolecule catabolic process;macromolecule metabolic process;macromolecule modificati…	acid-amino acid ligase activity;binding;catalytic activity;cation binding;ion binding;ligase activity;ligase activity, forming carbon-nitrogen bonds;metal ion binding;small conjugating protein ligase activity;transition metal ion binding;ubiquitin-protein ligase activity;zinc ion binding	cell part;cytoplasm;extracellular region;intracellular part;membrane		REACT_75842	29.2921	29.0186	29.1274	28.4583	28.5643	28.5754	28.4583	28.5643	28.5754	14	14	14	21.6	21.6	21.6	83.593	0	23.887	5741900000	22	4140	Q6UWE0;Q6UWE0-2;Q6UWE0-3	Q6UWE0;Q6UWE0-2
+	1.3458	2.64264	0.117767	4.57418	0.0138	RAB12	Ras-related protein Rab-12	autophagy;biological regulation;catabolic process;cellular catabolic process;cellular component organization;cellular component organization or biogenesis;cellular localization;cellular macromolecule catabolic process;cellular macromolecule localization;cellular macromolecule metabolic process;cellular membrane organization;cellular metabolic process;cellular process;cellular protein catabolic pr…	binding;catalytic activity;GDP binding;GTP binding;GTPase activity;guanyl nucleotide binding;guanyl ribonucleotide binding;hydrolase activity;hydrolase activity, acting on acid anhydrides;hydrolase activity, acting on acid anhydrides, in phosphorus-containing anhydrides;nucleoside-triphosphatase activity;nucleotide binding;purine nucleotide binding;purine ribonucleoside triphosphate binding;purin…	autophagic vacuole;cell part;cytoplasmic membrane-bounded vesicle;cytoplasmic part;cytoplasmic vesicle;endosomal part;endosome membrane;Golgi apparatus;Golgi apparatus part;Golgi membrane;intracellular membrane-bounded organelle;intracellular organelle;intracellular organelle part;intracellular part;lysosomal membrane;lysosome;lytic vacuole;membrane;membrane-bounded organelle;membrane-bounded ves…			26.263	26.334	26.4071	NaN	NaN	NaN	24.765	25.3661	24.8356	9	9	9	35.7	35.7	35.7	27.248	0	19.118	983950000	16	4074	Q6IQ22	Q6IQ22
	0.352838	2.63578	0.117767	2.3346	0.0730117	STOM	Erythrocyte band 7 integral membrane protein	biological regulation;cellular component assembly;cellular component organization;cellular component organization or biogenesis;macromolecular complex assembly;macromolecular complex subunit organization;positive regulation of defense response to virus by host;protein complex assembly;protein complex subunit organization;protein homooligomerization;protein oligomerization;regulation of biological…	binding;enzyme binding;protein binding;RNA polymerase binding	blood microparticle;cell part;cytoplasm;cytoplasmic membrane-bounded vesicle;cytoplasmic part;cytoplasmic vesicle;cytoskeleton;endoplasmic reticulum;extracellular membrane-bounded organelle;extracellular organelle;extracellular region part;extracellular space;extracellular vesicular exosome;integral to membrane;integral to plasma membrane;intracellular membrane-bounded organelle;intracellular non…			33.6237	33.6971	33.7372	33.2825	33.3074	33.4096	33.2825	33.3074	33.4096	18	18	18	66.3	66.3	66.3	31.73	0	271.28	317400000000	234	2590	P27105;P27105-2;F8VSL7	P27105
	-0.125915	2.61909	0.120514	-1.06314	0.376895	SMC2	Structural maintenance of chromosomes protein 2	cell cycle;cell cycle process;cell division;cellular component organization;cellular component organization at cellular level;cellular component organization or biogenesis;cellular component organization or biogenesis at cellular level;cellular macromolecular complex subunit organization;cellular macromolecule metabolic process;cellular metabolic process;cellular nitrogen compound metabolic proce…	adenyl nucleotide binding;adenyl ribonucleotide binding;ATP binding;binding;nucleotide binding;protein binding;protein dimerization activity;protein heterodimerization activity;purine nucleotide binding;purine ribonucleoside triphosphate binding;purine ribonucleotide binding;ribonucleotide binding	cell part;chromosomal part;chromosome;condensed chromosome;condensin complex;cytoplasm;cytoplasmic part;cytosol;extracellular membrane-bounded organelle;extracellular organelle;extracellular region part;extracellular vesicular exosome;intracellular membrane-bounded organelle;intracellular non-membrane-bounded organelle;intracellular organelle;intracellular organelle part;intracellular part;macrom…	Cell cycle - yeast	REACT_150260;REACT_264303	30.2736	30.3126	30.2855	30.395	30.4438	30.4106	30.395	30.4438	30.4106	72	72	72	60.2	60.2	60.2	135.65	0	323.31	91201000000	336	2059	O95347;O95347-2;A0A0C4DGE5;Q5T821	O95347;O95347-2
+	2.54842	2.61729	0.120514	6.96215	0.00832653	RAB3D	Ras-related protein Rab-3D	biological regulation;cellular macromolecule metabolic process;cellular metabolic process;cellular process;cellular protein metabolic process;cellular response to stimulus;establishment of localization;establishment of localization in cell;establishment of protein localization;exocytosis;intracellular protein transport;intracellular signal transduction;intracellular transport;macromolecule metabo…	binding;catalytic activity;cytoskeletal protein binding;GTP binding;GTPase activity;guanyl nucleotide binding;guanyl ribonucleotide binding;hydrolase activity;hydrolase activity, acting on acid anhydrides;hydrolase activity, acting on acid anhydrides, in phosphorus-containing anhydrides;myosin binding;myosin V binding;nucleoside-triphosphatase activity;nucleotide binding;protein binding;purine nu…	cell part;clathrin-coated vesicle;coated vesicle;cytoplasmic membrane-bounded vesicle;cytoplasmic part;cytoplasmic vesicle;cytoplasmic vesicle membrane;cytoplasmic vesicle part;endosome;extracellular membrane-bounded organelle;extracellular organelle;extracellular region part;extracellular vesicular exosome;intracellular membrane-bounded organelle;intracellular organelle;intracellular organelle p…	Pancreatic secretion		27.5956	27.8064	NaN	NaN	NaN	NaN	25.3954	24.7627	25.2995	5	4	2	25.1	21.5	11.9	24.267	0	4.8682	1041100000	5	2093	O95716;Q96E17;P20337;M0R257	O95716
	-0.170801	2.60979	0.121936	-1.36474	0.250199	RRBP1	Ribosome-binding protein 1	biosynthetic process;cell differentiation;cellular biosynthetic process;cellular developmental process;cellular macromolecule biosynthetic process;cellular macromolecule metabolic process;cellular metabolic process;cellular process;cellular protein metabolic process;developmental process;establishment of localization;establishment of protein localization;macromolecule biosynthetic process;macromo…	receptor activity	cell part;cytoplasmic part;endoplasmic reticulum;endoplasmic reticulum part;integral to endoplasmic reticulum membrane;integral to membrane;integral to organelle membrane;intracellular membrane-bounded organelle;intracellular non-membrane-bounded organelle;intracellular organelle;intracellular organelle part;intracellular part;intrinsic to endoplasmic reticulum membrane;intrinsic to membrane;intr…	Protein processing in endoplasmic reticulum		30.3221	30.3952	30.3939	30.5546	30.5378	30.5311	30.5546	30.5378	30.5311	70	70	69	54.6	54.6	54.6	152.45	0	323.31	116270000000	440	5724	Q9P2E9;A0A087WVV2;Q9P2E9-3;F8W7S5;A0A087WU26;A2A2S5;V9GY78	Q9P2E9;A0A087WVV2;Q9P2E9-3;F8W7S5
	-0.303827	2.59521	0.123389	-2.09324	0.0995323	SRRM2	Serine/arginine repetitive matrix protein 2	cellular macromolecule metabolic process;cellular metabolic process;cellular nitrogen compound metabolic process;cellular process;macromolecule metabolic process;metabolic process;mRNA metabolic process;mRNA processing;nitrogen compound metabolic process;nuclear mRNA splicing, via spliceosome;nucleic acid metabolic process;nucleobase-containing compound metabolic process;primary metabolic process…	binding;C2H2 zinc finger domain binding;protein binding;protein domain specific binding;protein N-terminus binding	Cajal body;catalytic step 2 spliceosome;cell part;intracellular organelle part;intracellular part;macromolecular complex;nuclear body;nuclear part;nuclear speck;nucleoplasm;nucleoplasm part;organelle part;ribonucleoprotein complex;spliceosomal complex			28.6091	28.6443	28.5472	28.8699	28.8679	28.9742	28.8699	28.8679	28.9742	25	25	25	14.8	14.8	14.8	299.61	0	155.36	20681000000	119	5942	Q9UQ35;Q9UQ35-2;I3L4D8;I3L182;I3L1I8;Q9UQ35-3;I3L1C0;I3L0N7;A0A087X1W1	Q9UQ35;Q9UQ35-2
+	0.43774	2.59072	0.123519	2.64933	0.0423842	TTC27	Tetratricopeptide repeat protein 27						26.7676	26.6703	26.7739	26.4075	26.2201	26.271	26.4075	26.2201	26.271	5	5	5	8.3	8.3	8.3	96.631	0	11.688	1831400000	13	4102	Q6P3X3	Q6P3X3
+	0.550814	2.58798	0.123519	3.02289	0.0282785	CNBP	Cellular nucleic acid-binding protein	alcohol metabolic process;biological regulation;biosynthetic process;cellular biosynthetic process;cellular macromolecule biosynthetic process;cellular macromolecule metabolic process;cellular metabolic process;cellular nitrogen compound metabolic process;cellular process;cholesterol biosynthetic process;cholesterol metabolic process;lipid biosynthetic process;lipid metabolic process;macromolecul…	binding;cation binding;DNA binding;ion binding;metal ion binding;nucleic acid binding;nucleic acid binding transcription factor activity;RNA binding;sequence-specific DNA binding transcription factor activity;single-stranded DNA binding;single-stranded RNA binding;structure-specific DNA binding;transition metal ion binding;zinc ion binding	cell part;cytoplasmic part;cytosol;endoplasmic reticulum;intracellular membrane-bounded organelle;intracellular organelle;intracellular part;membrane-bounded organelle;nucleus;organelle			29.5324	29.3519	29.5919	28.8913	28.9133	29.019	28.8913	28.9133	29.019	17	2	2	70.2	11.8	11.8	19.592	0	87.033	6275400000	21	3212	P62633-4;P62633-8	P62633-4;P62633-8
+	-0.489565	2.58333	0.123707	-3.21039	0.0368619	SLC38A10	Putative sodium-coupled neutral amino acid transporter 10	amine transport;amino acid transmembrane transport;amino acid transport;anatomical structure development;bone development;carboxylic acid transport;cation transport;cellular process;developmental process;establishment of localization;ion transport;metal ion transport;monovalent inorganic cation transport;nitrogen compound transport;organic acid transport;organic substance transport;sodium ion tra…	active transmembrane transporter activity;amine transmembrane transporter activity;amino acid transmembrane transporter activity;carboxylic acid transmembrane transporter activity;organic acid transmembrane transporter activity;substrate-specific transmembrane transporter activity;substrate-specific transporter activity;transmembrane transporter activity;transporter activity	cell part;cytoplasmic part;Golgi apparatus;integral to membrane;intracellular membrane-bounded organelle;intracellular organelle;intracellular part;intrinsic to membrane;membrane part;membrane-bounded organelle;organelle			NaN	24.8179	24.7589	25.3268	25.3014	25.2056	25.3268	25.3014	25.2056	4	4	4	5.9	5.9	5.9	119.76	0	5.1253	443270000	8	5427	Q9HBR0;Q9HBR0-3;I3L0Q8;H0YF92;Q9HBR0-2	Q9HBR0;Q9HBR0-3;I3L0Q8;H0YF92
+	2.09824	2.57669	0.123707	6.43306	0.00816	STAT5A	Signal transducer and activator of transcription 5A;Signal transducer and activator of transcription	2-oxoglutarate metabolic process;allantoin metabolic process;amine metabolic process;anatomical structure development;anatomical structure morphogenesis;biological regulation;biosynthetic process;body fluid secretion;branched chain family amino acid metabolic process;carboxylic acid metabolic process;cell activation;cell differentiation;cellular amide metabolic process;cellular amine metabolic pr…	binding;core promoter binding;core promoter sequence-specific DNA binding;DNA binding;molecular transducer activity;nucleic acid binding;nucleic acid binding transcription factor activity;regulatory region DNA binding;regulatory region nucleic acid binding;RNA polymerase II core promoter sequence-specific DNA binding;RNA polymerase II regulatory region DNA binding;RNA polymerase II regulatory reg…	cell part;cytoplasm;cytoplasmic part;cytosol;intracellular membrane-bounded organelle;intracellular organelle;intracellular organelle part;intracellular part;membrane-bounded organelle;nuclear part;nucleoplasm;nucleus;organelle;organelle part	Acute myeloid leukemia;Chronic myeloid leukemia;ErbB signaling pathway;Jak-STAT signaling pathway;ko05152;Measles;Pathways in cancer	REACT_111040;REACT_111133;REACT_115529;REACT_115697;REACT_116022;REACT_121141;REACT_169118;REACT_17025;REACT_23837;REACT_27283	27.4621	27.4521	NaN	NaN	NaN	NaN	25.0514	25.3673	25.658	13	2	2	19.4	2.4	2.4	90.646	0.0047716	1.8748	782680000	5	1521	P42229;K7EK35;P42229-2;C9JVV6;K7EIF9;K7EM17	P42229;K7EK35;P42229-2
	0.321462	2.57144	0.125256	2.1651	0.0904106	LYN	Tyrosine-protein kinase Lyn	activation of immune response;activation of innate immune response;amine transport;anatomical structure development;antigen receptor-mediated signaling pathway;axon guidance;B cell homeostasis;B cell receptor signaling pathway;biological regulation;blood coagulation;cell activation;cell communication;cell development;cell differentiation;cell migration;cell motility;cell surface receptor linked s…	adenyl nucleotide binding;adenyl ribonucleotide binding;ATP binding;binding;catalytic activity;enzyme binding;glycolipid binding;glycosphingolipid binding;ion channel binding;kinase activity;lipid binding;molecular transducer activity;non-membrane spanning protein tyrosine kinase activity;nucleotide binding;phosphotransferase activity, alcohol group as acceptor;protein binding;protein kinase acti…	alpha2-beta1 integrin complex;cell part;cytoplasm;cytoplasmic part;cytoskeletal part;cytosol;extracellular membrane-bounded organelle;extracellular organelle;extracellular region part;extracellular vesicular exosome;extrinsic to internal side of plasma membrane;extrinsic to membrane;extrinsic to plasma membrane;Golgi apparatus;integrin complex;intracellular membrane-bounded organelle;intracellula…	B cell receptor signaling pathway;Chemokine signaling pathway;Epithelial cell signaling in Helicobacter pylori infection;Fc epsilon RI signaling pathway;Fc gamma R-mediated phagocytosis;Long-term depression	REACT_111040;REACT_111133;REACT_111225;REACT_118700;REACT_12051;REACT_1230;REACT_12519;REACT_160274;REACT_163701;REACT_163769;REACT_163834;REACT_163936;REACT_163994;REACT_1695;REACT_19183;REACT_19405;REACT_23787;REACT_263952;REACT_264068;REACT_264198;REACT_264548;REACT_355442;REACT_355503	29.9293	30.0217	29.917	29.5911	29.6077	29.7048	29.5911	29.6077	29.7048	28	28	1	55.7	55.7	2.1	58.573	0	104.33	40763000000	137	2240	P07948;E5RJ37	P07948
+	0.685657	2.55858	0.12553	3.35745	0.0214215	ATP11C	Phospholipid-transporting ATPase;Phospholipid-transporting ATPase IG	B cell activation;B cell differentiation;biological regulation;cell activation;cell differentiation;cellular component organization;cellular component organization or biogenesis;cellular developmental process;cellular membrane organization;cellular process;developmental process;establishment of localization;immature B cell differentiation;immune system process;ion transmembrane transport;ion tran…	adenyl nucleotide binding;adenyl ribonucleotide binding;ATP binding;ATPase activity;ATPase activity, coupled;ATPase activity, coupled to movement of substances;binding;catalytic activity;cation binding;hydrolase activity;hydrolase activity, acting on acid anhydrides;hydrolase activity, acting on acid anhydrides, in phosphorus-containing anhydrides;ion binding;lipid transporter activity;magnesium …	cell part;cytoplasmic part;endoplasmic reticulum;endoplasmic reticulum membrane;endoplasmic reticulum part;endosome;integral to membrane;intracellular membrane-bounded organelle;intracellular organelle;intracellular organelle part;intracellular part;intrinsic to membrane;lysosomal membrane;membrane;membrane part;membrane-bounded organelle;organelle;organelle membrane;organelle part;plasma membran…		REACT_25149	27.3824	27.3817	27.3271	26.661	26.5095	26.8637	26.661	26.5095	26.8637	9	8	8	9.3	8.6	8.6	127.68	0	17.309	2308900000	17	15	A0A067XG54;Q8NB49;Q8NB49-2;Q8NB49-3;Q8NB49-4;H7C0E8	A0A067XG54;Q8NB49;Q8NB49-2;Q8NB49-3;Q8NB49-4
	0.24194	2.5581	0.12553	1.76875	0.144676	IVD	Isovaleryl-CoA dehydrogenase, mitochondrial	amine catabolic process;amine metabolic process;branched chain family amino acid catabolic process;branched chain family amino acid metabolic process;carboxylic acid catabolic process;carboxylic acid metabolic process;catabolic process;cellular amine metabolic process;cellular amino acid catabolic process;cellular amino acid metabolic process;cellular catabolic process;cellular ketone metabolic p…	acyl-CoA dehydrogenase activity;binding;catalytic activity;coenzyme binding;cofactor binding;flavin adenine dinucleotide binding;isovaleryl-CoA dehydrogenase activity;oxidoreductase activity;oxidoreductase activity, acting on the CH-CH group of donors	cell part;cytoplasmic part;intracellular membrane-bounded organelle;intracellular organelle;intracellular organelle lumen;intracellular organelle part;intracellular part;membrane;membrane-bounded organelle;membrane-enclosed lumen;mitochondrial matrix;mitochondrial membrane;mitochondrial part;mitochondrion;nuclear part;nucleoplasm;organelle;organelle lumen;organelle membrane;organelle part	Valine, leucine and isoleucine degradation	REACT_197	28.9655	29.0765	28.9829	28.7633	28.79	28.7457	28.7633	28.79	28.7457	12	12	12	29.8	29.8	29.8	46.319	0	76.944	12734000000	46	229	P26440;A0A0A0MT83;P26440-2;H7C4G6;H0YKV0;H0YN10;H0YLC3;A0A087WVD3	P26440;A0A0A0MT83;P26440-2;H7C4G6
+	-0.462472	2.55387	0.125859	-2.71243	0.0392292	MRPS11	28S ribosomal protein S11, mitochondrial	biosynthetic process;cellular biosynthetic process;cellular component disassembly;cellular component disassembly at cellular level;cellular component organization;cellular component organization at cellular level;cellular component organization or biogenesis;cellular component organization or biogenesis at cellular level;cellular macromolecular complex disassembly;cellular macromolecular complex …	structural constituent of ribosome;structural molecule activity	cell part;cytoplasmic part;intracellular membrane-bounded organelle;intracellular non-membrane-bounded organelle;intracellular organelle;intracellular organelle part;intracellular part;macromolecular complex;membrane;membrane-bounded organelle;mitochondrial inner membrane;mitochondrial membrane;mitochondrial part;mitochondrial small ribosomal subunit;mitochondrion;non-membrane-bounded organelle;o…		REACT_267634;REACT_268133;REACT_268261	27.7386	27.7171	27.5499	28.1769	28.1596	28.0565	28.1769	28.1596	28.0565	4	4	4	32	32	32	20.616	0	16.375	2629800000	14	3302	P82912;P82912-2;H0YL99	P82912;P82912-2;H0YL99
	-0.270348	2.55109	0.125859	-1.91351	0.12551	HAUS6	HAUS augmin-like complex subunit 6	cell cycle phase;cell cycle process;cell division;cellular component assembly;cellular component assembly at cellular level;cellular component organization;cellular component organization at cellular level;cellular component organization or biogenesis;cellular component organization or biogenesis at cellular level;cellular process;centrosome organization;cytoskeleton organization;microtubule cyto…		cell part;centrosome;cytoplasm;cytoplasmic part;cytoskeletal part;HAUS complex;intracellular non-membrane-bounded organelle;intracellular organelle;intracellular organelle part;intracellular part;macromolecular complex;microtubule;microtubule associated complex;microtubule organizing center;non-membrane-bounded organelle;nuclear part;nucleoplasm;organelle;organelle part;protein complex;spindle			27.5239	27.5617	27.6566	27.8421	27.8749	27.8362	27.8421	27.8749	27.8362	13	13	13	19.2	19.2	19.2	108.62	0	53.842	5170300000	46	4019	Q7Z4H7;Q5VY60;Q7Z4H7-3;Q7Z4H7-2;Q5SYF9	Q7Z4H7;Q5VY60;Q7Z4H7-3;Q7Z4H7-2
+	1.01347	2.52264	0.13219	3.9355	0.0180253	SCLY	Selenocysteine lyase	amine metabolic process;carboxylic acid metabolic process;cellular amine metabolic process;cellular amino acid metabolic process;cellular ketone metabolic process;cellular metabolic process;cellular nitrogen compound metabolic process;cellular process;lipid metabolic process;metabolic process;nitrogen compound metabolic process;organic acid metabolic process;oxoacid metabolic process;primary meta…	binding;carbon-sulfur lyase activity;catalytic activity;cofactor binding;lyase activity;pyridoxal phosphate binding;selenocysteine lyase activity;transferase activity;vitamin B6 binding;vitamin binding	cell part;cytoplasmic part;cytosol;intracellular part	Selenocompound metabolism		26.2723	26.6204	26.7251	NaN	NaN	NaN	25.6812	25.4601	25.4361	3	3	3	7.9	7.9	7.9	48.148	0	5.1768	463840000	9	170	Q96I15;A0A0A0MQU4;Q96I15-2;H7C1S7;C9JNL5;H7C3V9;H7C277;H7C280	Q96I15;A0A0A0MQU4;Q96I15-2;H7C1S7;C9JNL5;H7C3V9;H7C277
+	-0.445877	2.51801	0.13219	-2.63053	0.0436522	TRMT1	tRNA (guanine(26)-N(2))-dimethyltransferase		binding;catalytic activity;cation binding;ion binding;metal ion binding;methyltransferase activity;N-methyltransferase activity;nucleic acid binding;RNA binding;RNA methyltransferase activity;S-adenosylmethionine-dependent methyltransferase activity;transferase activity;transferase activity, transferring one-carbon groups;tRNA (guanine) methyltransferase activity;tRNA (guanine-N2-)-methyltransfer…	cell part;cytoplasmic part;intracellular membrane-bounded organelle;intracellular organelle;intracellular part;membrane-bounded organelle;mitochondrion;nucleus;organelle			27.0146	26.8621	26.8271	27.3399	27.418	27.2836	27.3399	27.418	27.2836	6	6	6	12.7	12.7	12.7	72.233	0	16.627	2476100000	17	5631	Q9NXH9;Q9NXH9-2;K7EQQ8;K7EMZ2	Q9NXH9;Q9NXH9-2
	0.358599	2.51102	0.132464	2.29665	0.0760741	LIMS1	LIM and senescent cell antigen-like-containing domain protein 1	aging;biological regulation;cell aging;cell junction assembly;cell junction organization;cellular component assembly;cellular component assembly at cellular level;cellular component organization;cellular component organization at cellular level;cellular component organization or biogenesis;cellular component organization or biogenesis at cellular level;cellular process;cellular response to chemic…	binding;cation binding;enzyme binding;ion binding;kinase binding;metal ion binding;protein binding;protein kinase binding;transition metal ion binding;zinc ion binding	adherens junction;anchoring junction;cell junction;cell part;cell-cell junction;cell-substrate adherens junction;cell-substrate junction;cytoplasmic part;cytosol;focal adhesion;intracellular part;membrane;perinuclear region of cytoplasm;plasma membrane		REACT_20580;REACT_20649	29.4101	29.3886	29.4969	29.0401	29.0167	29.163	29.0401	29.0167	29.163	18	18	18	60.2	60.2	60.2	38.421	0	234.75	30147000000	108	2878	P48059-2;P48059;P48059-4;P48059-5;P48059-3;A0A0M3HER1;A0A0J9YXC7;Q7Z4I7;Q7Z4I7-2;C9JF46;Q7Z4I7-4;Q7Z4I7-3;Q7Z4I7-5;P0CW19-2;H0Y592	P48059-2;P48059;P48059-4;P48059-5;P48059-3;A0A0M3HER1;A0A0J9YXC7
+	0.955104	2.49974	0.132464	3.81159	0.0188182	TNFAIP2	Tumor necrosis factor alpha-induced protein 2	anatomical structure formation involved in morphogenesis;angiogenesis;cell differentiation;cellular developmental process;cellular localization;cellular macromolecule localization;cellular process;cellular protein complex localization;cellular protein localization;developmental process;establishment of localization;establishment of localization in cell;exocyst localization;exocytosis;localization…	binding;protein binding;SNARE binding	cell cortex part;cell part;cytoplasmic part;exocyst;extracellular region part;extracellular space;intracellular part;macromolecular complex;protein complex			27.2845	27.3319	27.4065	26.2723	26.6763	NaN	26.2723	26.6763	26.2091	3	3	3	7.6	7.6	7.6	72.66	0	9.4954	1513200000	13	3382	Q03169;H0YKI8;H0YKR7;H0YLC0	Q03169
	-0.260443	2.4986	0.132464	-1.84594	0.131982	AGPAT6	Glycerol-3-phosphate acyltransferase 4	acyl-CoA metabolic process;acylglycerol biosynthetic process;acylglycerol metabolic process;alcohol metabolic process;amine metabolic process;biological regulation;biosynthetic process;body fluid secretion;carboxylic acid biosynthetic process;carboxylic acid metabolic process;CDP-diacylglycerol biosynthetic process;CDP-diacylglycerol metabolic process;cell maturation;cellular amine metabolic proc…	catalytic activity;glycerol-3-phosphate O-acyltransferase activity;O-acyltransferase activity;transferase activity;transferase activity, transferring acyl groups;transferase activity, transferring acyl groups other than amino-acyl groups	cell part;cytoplasmic part;endoplasmic reticulum;endoplasmic reticulum membrane;endoplasmic reticulum part;integral to membrane;intracellular membrane-bounded organelle;intracellular organelle;intracellular organelle part;intracellular part;intrinsic to membrane;membrane;membrane part;membrane-bounded organelle;organelle;organelle membrane;organelle part	Glycerolipid metabolism;Glycerophospholipid metabolism	REACT_1190;REACT_120906	28.6816	28.7547	28.7116	29.0444	28.9267	28.9581	29.0444	28.9267	28.9581	7	7	6	12.7	12.7	10.7	52.07	0	43.498	5643500000	38	4287	Q86UL3;E5RIA1;E5RHA6	Q86UL3
	-0.18909	2.4963	0.132464	-1.45594	0.231488	RAP1GDS1	Rap1 GTPase-GDP dissociation stimulator 1	actin cytoskeleton organization;actin filament-based process;biological regulation;calcium ion homeostasis;cation homeostasis;cellular calcium ion homeostasis;cellular cation homeostasis;cellular chemical homeostasis;cellular component assembly;cellular component assembly at cellular level;cellular component organization;cellular component organization at cellular level;cellular component organiz…	enzyme activator activity;enzyme regulator activity;GTPase activator activity;GTPase regulator activity;nucleoside-triphosphatase regulator activity	cell part;cytoplasmic part;cytosol;endoplasmic reticulum;extracellular membrane-bounded organelle;extracellular organelle;extracellular region part;extracellular vesicular exosome;intracellular membrane-bounded organelle;intracellular organelle;intracellular part;membrane-bounded organelle;membrane-bounded vesicle;mitochondrion;organelle;vesicle			28.5176	28.4709	28.4295	28.6683	28.685	28.632	28.6683	28.685	28.632	25	25	25	46	46	46	66.316	0	136.89	14916000000	75	3009	P52306;P52306-5;P52306-4;P52306-2;P52306-6;P52306-3;D6RHH8;H0Y8M2;D6RHZ7;D6REZ0;D6RBC6;D6RB97;D6RC12	P52306;P52306-5;P52306-4;P52306-2;P52306-6;P52306-3
	0.216544	2.49457	0.132464	1.613	0.186028	RABEP1	Rab GTPase-binding effector protein 1	apoptosis;cell death;cellular component organization;cellular component organization or biogenesis;cellular membrane organization;cellular process;death;endocytosis;establishment of localization;establishment of protein localization;membrane fusion;membrane invagination;membrane organization;programmed cell death;protein transport;transport;vesicle-mediated transport	binding;enzyme activator activity;enzyme regulator activity;GTPase activator activity;GTPase regulator activity;identical protein binding;nucleoside-triphosphatase regulator activity;protein binding;protein dimerization activity;protein homodimerization activity	cell part;cytoplasmic membrane-bounded vesicle;cytoplasmic part;cytoplasmic vesicle;early endosome;endocytic vesicle;endosome;intracellular membrane-bounded organelle;intracellular organelle;intracellular part;membrane-bounded organelle;membrane-bounded vesicle;organelle;recycling endosome;vesicle	Endocytosis		28.1297	28.0713	28.1247	27.8831	27.8473	27.9456	27.8831	27.8473	27.9456	31	31	31	41.5	41.5	41.5	99.289	0	259.88	14595000000	106	3742	Q15276;Q15276-2;K7ENJ9;A0A087WZZ3;I3L2B8;I3L456	Q15276;Q15276-2
+	1.22841	2.49016	0.132464	4.16654	0.0162857	GGA3	ADP-ribosylation factor-binding protein GGA3	biological regulation;cellular process;establishment of localization;establishment of localization in cell;establishment of protein localization;intracellular protein transport;intracellular transport;positive regulation of biological process;positive regulation of catabolic process;positive regulation of macromolecule metabolic process;positive regulation of metabolic process;positive regulation…	ADP-ribosylation factor binding;binding;enzyme binding;GTPase binding;protein binding;small GTPase binding	AP-type membrane coat adaptor complex;cell part;clathrin adaptor complex;cytoplasmic part;endosomal part;endosome membrane;Golgi apparatus part;intracellular organelle part;intracellular part;macromolecular complex;membrane;membrane part;organelle membrane;organelle part;protein complex;trans-Golgi network	Lysosome		26.0148	25.8221	25.7594	NaN	NaN	NaN	24.7012	24.9101	24.2999	9	7	7	15.5	14.2	14.2	78.314	0	16.22	1040100000	8	5662	Q9NZ52;J3QRS8;B7Z1E9;J3KSS7;Q9NZ52-4;Q9NZ52-2;J3QRP3;A0A087WYN2;J3KSG3;Q9NZ52-3	Q9NZ52;J3QRS8;B7Z1E9;J3KSS7;Q9NZ52-4;Q9NZ52-2;J3QRP3
+	1.56813	2.4884	0.132464	4.49348	0.0133548	TRIM47	Tripartite motif-containing protein 47		binding;cation binding;ion binding;metal ion binding;transition metal ion binding;zinc ion binding	cell part;cytoplasm;intracellular membrane-bounded organelle;intracellular organelle;intracellular part;membrane-bounded organelle;nucleus;organelle			27.4525	26.9745	27.4635	NaN	NaN	NaN	26.0037	25.8178	25.3647	10	10	10	26	26	26	69.531	0	25.312	1784100000	20	4929	Q96LD4;Q96LD4-2;K7EJ63;A0A0M3HER3	Q96LD4;Q96LD4-2
+	0.820007	2.48311	0.133085	3.55556	0.0194019	KIAA1522	Uncharacterized protein KIAA1522						26.5638	26.429	26.5752	NaN	NaN	NaN	25.4588	25.8245	25.8245	3	3	3	5.1	5.1	5.1	107.09	0	7.1441	926550000	7	5709	Q9P206;Q9P206-2;Q9P206-3	Q9P206;Q9P206-2;Q9P206-3
+	2.00964	2.48152	0.133085	4.77971	0.0111273	NGFR	Tumor necrosis factor receptor superfamily member 16	anatomical structure development;anatomical structure morphogenesis;axon guidance;biological regulation;carbohydrate homeostasis;cell surface receptor linked signaling pathway;cellular process;cellular response to stimulus;central nervous system development;chemical homeostasis;chemotaxis;circadian regulation of gene expression;circadian rhythm;detection of abiotic stimulus;detection of external …	binding;death receptor activity;enzyme binding;GTPase binding;molecular transducer activity;protein binding;Rab GTPase binding;Ras GTPase binding;receptor activity;signal transducer activity;signaling receptor activity;small GTPase binding;transmembrane signaling receptor activity;ubiquitin protein ligase binding	cell part;cell surface;cytoplasmic part;cytosol;endosome;extracellular region;integral to membrane;integral to plasma membrane;intracellular membrane-bounded organelle;intracellular organelle;intracellular organelle part;intracellular part;intrinsic to membrane;intrinsic to plasma membrane;membrane;membrane part;membrane-bounded organelle;nuclear part;nucleoplasm;organelle;organelle part;plasma m…	Cytokine-cytokine receptor interaction;Neurotrophin signaling pathway	REACT_13415;REACT_13443;REACT_13526;REACT_13638;REACT_13643;REACT_13695;REACT_13696;REACT_13724;REACT_13779;REACT_13806;REACT_13815	27.6981	27.072	27.8617	NaN	NaN	NaN	25.2703	25.3799	25.9528	1	1	1	7	7	7	45.183	0	23.242	1342800000	8	2249	P08138;P08138-2	P08138;P08138-2
+	0.848482	2.46601	0.133298	4.2462	0.0202222	GBP4	Guanylate-binding protein 4		binding;catalytic activity;GTP binding;GTPase activity;guanyl nucleotide binding;guanyl ribonucleotide binding;hydrolase activity;hydrolase activity, acting on acid anhydrides;hydrolase activity, acting on acid anhydrides, in phosphorus-containing anhydrides;nucleoside-triphosphatase activity;nucleotide binding;purine nucleotide binding;purine ribonucleoside triphosphate binding;purine ribonucleo…	cell part;cytoplasm;intracellular membrane-bounded organelle;intracellular organelle;intracellular part;membrane-bounded organelle;nucleus;organelle		REACT_25078	26.1672	NaN	26.3827	NaN	NaN	NaN	25.5087	25.3499	25.4207	3	3	3	5.9	5.9	5.9	73.164	0	6.1817	378310000	6	4949	Q96PP9	Q96PP9
+	-0.670373	2.4639	0.133298	-3.22173	0.0222353	ERLEC1	Endoplasmic reticulum lectin 1	catabolic process;cellular catabolic process;cellular macromolecule catabolic process;cellular macromolecule metabolic process;cellular metabolic process;cellular process;ER-associated protein catabolic process;macromolecule catabolic process;macromolecule metabolic process;metabolic process;modification-dependent macromolecule catabolic process;modification-dependent protein catabolic process;pr…	binding;glycoprotein binding;protein binding	cell part;cytoplasmic part;endoplasmic reticulum lumen;endoplasmic reticulum part;endoplasmic reticulum quality control compartment;intracellular organelle lumen;intracellular organelle part;intracellular part;membrane-enclosed lumen;organelle lumen;organelle part	Protein processing in endoplasmic reticulum	REACT_263883;REACT_264605	27.0833	26.8976	26.9448	27.4844	27.8051	27.6473	27.4844	27.8051	27.6473	5	5	5	13.9	13.9	13.9	54.858	0	14.149	2011300000	20	4827	Q96DZ1;Q96DZ1-3;Q96DZ1-2	Q96DZ1;Q96DZ1-3;Q96DZ1-2
+	1.98439	2.46332	0.133298	5.94206	0.0140339	CDK5RAP2	CDK5 regulatory subunit-associated protein 2	anatomical structure development;biological regulation;brain development;cell cycle;cell cycle process;cell differentiation;cellular component organization;cellular component organization at cellular level;cellular component organization or biogenesis;cellular component organization or biogenesis at cellular level;cellular developmental process;cellular process;centrosome organization;chromosome …	binding;calmodulin binding;cytoskeletal protein binding;DNA binding;enzyme binding;kinase binding;microtubule binding;nucleic acid binding;protein binding;protein kinase binding;regulatory region DNA binding;regulatory region nucleic acid binding;transcription regulatory region DNA binding;tubulin binding	cell junction;cell part;centrosome;cytoplasm;cytoplasmic part;cytoskeletal part;cytoskeleton;cytosol;extracellular membrane-bounded organelle;extracellular organelle;extracellular region part;extracellular vesicular exosome;Golgi apparatus;intracellular membrane-bounded organelle;intracellular non-membrane-bounded organelle;intracellular organelle;intracellular organelle part;intracellular part;m…		REACT_15296;REACT_15364;REACT_15451;REACT_160315;REACT_267965	27.175	26.8137	NaN	NaN	NaN	NaN	24.9084	24.8197	25.3019	6	6	6	4.1	4.1	4.1	215.04	0.00019139	3.8772	663260000	7	4987	Q96SN8;Q96SN8-4;Q96SN8-3;Q96SN8-2;A0A0A0MRG9;F8WF55;F8WCI3;F8WBJ0;B1AMJ5;C9K0C9;Q5JTU8	Q96SN8;Q96SN8-4;Q96SN8-3;Q96SN8-2;A0A0A0MRG9;F8WF55;F8WCI3
	-0.382916	2.45563	0.133298	-2.36289	0.0693123	OGFOD1	Prolyl 3-hydroxylase OGFOD1	biological regulation;cell proliferation;cellular component assembly;cellular component assembly at cellular level;cellular component organization;cellular component organization at cellular level;cellular component organization or biogenesis;cellular component organization or biogenesis at cellular level;cellular macromolecular complex assembly;cellular macromolecular complex subunit organizatio…	binding;carboxylic acid binding;catalytic activity;cation binding;ion binding;iron ion binding;L-ascorbic acid binding;metal ion binding;oxidoreductase activity;oxidoreductase activity, acting on paired donors, with incorporation or reduction of molecular oxygen;oxidoreductase activity, acting on paired donors, with incorporation or reduction of molecular oxygen, 2-oxoglutarate as one donor, and …	cell part;cytoplasm;cytoplasmic part;intracellular membrane-bounded organelle;intracellular non-membrane-bounded organelle;intracellular organelle;intracellular part;macromolecular complex;membrane-bounded organelle;non-membrane-bounded organelle;nucleus;organelle;ribonucleoprotein complex;RNA granule;stress granule			27.1588	27.2477	27.266	27.6877	27.5085	27.625	27.6877	27.5085	27.625	9	9	9	21.2	21.2	21.2	63.245	0	57.056	3792000000	24	241	Q8N543;A0A0A0MTR2;Q8N543-2;H3BR02;H3BR79	Q8N543;A0A0A0MTR2;Q8N543-2
+	1.92399	2.45545	0.133298	4.67179	0.0142759	NLE1	Notchless protein homolog 1	biological regulation;cell differentiation;cell surface receptor linked signaling pathway;cellular component biogenesis;cellular component biogenesis at cellular level;cellular component organization or biogenesis;cellular component organization or biogenesis at cellular level;cellular developmental process;cellular process;cellular response to stimulus;developmental process;inner cell mass cell …		cell part;intracellular membrane-bounded organelle;intracellular non-membrane-bounded organelle;intracellular organelle;intracellular organelle part;intracellular part;membrane-bounded organelle;non-membrane-bounded organelle;nuclear part;nucleolus;nucleus;organelle;organelle part			27.4812	26.5963	27.1547	NaN	NaN	NaN	25.406	24.8182	25.2361	4	4	4	15.5	15.5	15.5	53.32	0	6.2537	1318600000	5	188	Q9NVX2;A0A0A0MRH0;K7EN33;Q9NVX2-2;K7ERN7	Q9NVX2;A0A0A0MRH0;K7EN33;Q9NVX2-2
	0.318848	2.4543	0.135227	2.10163	0.0986625	LRBA	Lipopolysaccharide-responsive and beige-like anchor protein	cellular process;endosome transport;establishment of localization;establishment of localization in cell;intracellular transport;transport;vesicle-mediated transport	binding;lipid binding;phospholipid binding	cell part;cytoplasmic membrane-bounded vesicle;cytoplasmic part;cytoplasmic vesicle;endomembrane system;endoplasmic reticulum;extrinsic to membrane;Golgi apparatus;integral to membrane;intracellular membrane-bounded organelle;intracellular organelle;intracellular part;intrinsic to membrane;lysosome;lytic vacuole;membrane;membrane part;membrane-bounded organelle;membrane-bounded vesicle;organelle;…			28.2868	28.1508	28.2478	27.8699	27.9734	27.8855	27.8699	27.9734	27.8855	14	14	13	7.8	7.8	7.5	286.97	0	81.537	6311100000	49	973	E9PEM5;P50851-2;P50851;H0YAC6;H0Y9N9	E9PEM5;P50851-2;P50851;H0YAC6
+	-0.950043	2.44106	0.136031	-3.72024	0.0199149	LARS2	Probable leucine--tRNA ligase, mitochondrial	amine metabolic process;amino acid activation;carboxylic acid metabolic process;cellular amine metabolic process;cellular amino acid metabolic process;cellular ketone metabolic process;cellular macromolecule metabolic process;cellular metabolic process;cellular nitrogen compound metabolic process;cellular process;gene expression;leucyl-tRNA aminoacylation;macromolecule metabolic process;metabolic…	adenyl nucleotide binding;adenyl ribonucleotide binding;aminoacyl-tRNA editing activity;aminoacyl-tRNA ligase activity;ATP binding;binding;carboxylic ester hydrolase activity;catalytic activity;hydrolase activity;hydrolase activity, acting on ester bonds;leucine-tRNA ligase activity;ligase activity;ligase activity, forming aminoacyl-tRNA and related compounds;ligase activity, forming carbon-oxyge…	cell part;cytoplasmic part;intracellular membrane-bounded organelle;intracellular organelle;intracellular organelle lumen;intracellular organelle part;intracellular part;membrane-bounded organelle;membrane-enclosed lumen;mitochondrial matrix;mitochondrial part;mitochondrion;organelle;organelle lumen;organelle part	Aminoacyl-tRNA biosynthesis;Valine, leucine and isoleucine biosynthesis	REACT_15302	27.4698	27.1583	27.1328	28.2814	28.3456	27.984	28.2814	28.3456	27.984	13	13	13	16.9	16.9	16.9	101.97	0	44.341	4628100000	36	994	Q15031;E9PHM2;C9JYR8	Q15031;E9PHM2
+	1.10763	2.43948	0.136031	4.75209	0.0189136	RND3;ARHE	Rho-related GTP-binding protein RhoE	actin cytoskeleton organization;actin filament-based process;biological adhesion;biological regulation;cell adhesion;cellular component organization;cellular component organization at cellular level;cellular component organization or biogenesis;cellular component organization or biogenesis at cellular level;cellular process;cellular response to stimulus;cytoskeleton organization;intracellular sig…	binding;catalytic activity;GTP binding;GTPase activity;guanyl nucleotide binding;guanyl ribonucleotide binding;hydrolase activity;hydrolase activity, acting on acid anhydrides;hydrolase activity, acting on acid anhydrides, in phosphorus-containing anhydrides;nucleoside-triphosphatase activity;nucleotide binding;purine nucleotide binding;purine ribonucleoside triphosphate binding;purine ribonucleo…	adherens junction;anchoring junction;cell junction;cell part;cell-substrate adherens junction;cell-substrate junction;cytoplasmic part;extracellular membrane-bounded organelle;extracellular organelle;extracellular region part;extracellular vesicular exosome;focal adhesion;Golgi apparatus part;Golgi membrane;intracellular;intracellular organelle part;intracellular part;membrane;membrane-bounded or…			NaN	26.4468	26.5351	NaN	NaN	NaN	25.4935	25.1839	25.4726	1	1	1	3.7	3.7	3.7	27.368	0.009633	1.5029	290010000	6	3160	P61587;Q53RZ3	P61587;Q53RZ3
+	2.74909	2.42832	0.13803	6.34536	0.008	SCARF2	Scavenger receptor class F member 2	biological adhesion;cell adhesion;cell-cell adhesion;cellular process;heterophilic cell-cell adhesion	cargo receptor activity;receptor activity;scavenger receptor activity	adherens junction;anchoring junction;cell junction;cell part;cell-substrate adherens junction;cell-substrate junction;focal adhesion;integral to membrane;intrinsic to membrane;membrane part			NaN	27.7216	27.5876	NaN	NaN	NaN	25.1351	24.3959	25.1854	3	3	3	6.8	6.8	6.8	92.478	0	13.839	885170000	7	159	Q96GP6;A0A096LNX8;Q96GP6-2	Q96GP6;A0A096LNX8;Q96GP6-2
+	1.32798	2.42072	0.138707	5.06956	0.0156164	HERC1	Probable E3 ubiquitin-protein ligase HERC1	biological regulation;cell differentiation;cell differentiation in hindbrain;cell projection organization;cellular component organization;cellular component organization at cellular level;cellular component organization or biogenesis;cellular component organization or biogenesis at cellular level;cellular developmental process;cellular process;central nervous system neuron differentiation;cerebel…	acid-amino acid ligase activity;ARF guanyl-nucleotide exchange factor activity;catalytic activity;enzyme regulator activity;GTPase regulator activity;guanyl-nucleotide exchange factor activity;ligase activity;ligase activity, forming carbon-nitrogen bonds;nucleoside-triphosphatase regulator activity;small conjugating protein ligase activity;small GTPase regulator activity;ubiquitin-protein ligase…	cell part;cytoplasm;cytoplasmic part;cytosol;Golgi apparatus;intracellular membrane-bounded organelle;intracellular organelle;intracellular part;membrane;membrane-bounded organelle;organelle	Ubiquitin mediated proteolysis		26.1778	NaN	26.2846	NaN	NaN	NaN	25.0852	24.6725	24.952	4	4	4	1.4	1.4	1.4	532.22	0	19.186	445640000	7	3791	Q15751	Q15751
+	0.604228	2.41536	0.138707	3.01478	0.0281006	RELB	Transcription factor RelB	activation of immune response;activation of innate immune response;alpha-beta T cell activation;alpha-beta T cell activation involved in immune response;alpha-beta T cell differentiation;alpha-beta T cell differentiation involved in immune response;antigen processing and presentation;biological regulation;biosynthetic process;CD4-positive, alpha-beta T cell activation;CD4-positive, alpha-beta T c…	binding;chromatin binding;core promoter binding;DNA binding;nucleic acid binding;nucleic acid binding transcription factor activity;protein binding transcription factor activity;regulatory region DNA binding;regulatory region nucleic acid binding;RNA polymerase II regulatory region DNA binding;RNA polymerase II regulatory region sequence-specific DNA binding;sequence-specific DNA binding;sequence…	cell part;cytoplasm;cytoplasmic part;cytoskeletal part;cytosol;I-kappaB/NF-kappaB complex;intracellular membrane-bounded organelle;intracellular organelle;intracellular organelle part;intracellular part;macromolecular complex;membrane-bounded organelle;microtubule organizing center;nuclear part;nucleoplasm;nucleus;organelle;organelle part;protein complex	MAPK signaling pathway;Osteoclast differentiation	REACT_188330;REACT_355503	26.4227	26.1772	26.1312	NaN	NaN	NaN	25.5808	25.7246	25.6129	9	9	9	26.6	26.6	26.6	62.134	0	20.907	1530700000	14	3348	Q01201;D6R992	Q01201;D6R992
+	0.687538	2.41425	0.138707	3.20758	0.0217554	SMAD5	Mothers against decapentaplegic homolog 5	anatomical structure development;anatomical structure regression;biological regulation;biosynthetic process;BMP signaling pathway;bone development;cardiac muscle contraction;cartilage development;cell development;cell differentiation;cell fate commitment;cell surface receptor linked signaling pathway;cellular biosynthetic process;cellular developmental process;cellular macromolecule biosynthetic …	binding;cation binding;core promoter binding;core promoter sequence-specific DNA binding;DNA binding;enzyme binding;ion binding;metal ion binding;molecular transducer activity;nucleic acid binding;nucleic acid binding transcription factor activity;protein binding;receptor signaling protein activity;regulatory region DNA binding;regulatory region nucleic acid binding;RNA polymerase II core promote…	cell part;cytoplasm;cytoplasmic part;cytosol;integral to membrane;intracellular;intracellular membrane-bounded organelle;intracellular organelle;intracellular organelle part;intracellular part;intrinsic to membrane;macromolecular complex;membrane part;membrane-bounded organelle;nuclear part;nucleoplasm;nucleoplasm part;nucleus;organelle;organelle part;protein complex;transcription factor complex	TGF-beta signaling pathway	REACT_12034	26.021	25.997	25.8504	NaN	NaN	NaN	25.2143	25.127	25.4645	3	2	1	6.9	4.9	3.2	52.258	0.00019361	4.1094	530030000	4	5034	Q99717	Q99717
+	0.970041	2.41139	0.138707	3.7078	0.0205	ERBB2	Receptor tyrosine-protein kinase erbB-2;Receptor protein-tyrosine kinase	anatomical structure development;axon ensheathment;axon guidance;biological regulation;biosynthetic process;cell differentiation;cell proliferation;cell surface receptor linked signaling pathway;cellular biosynthetic process;cellular component organization;cellular component organization or biogenesis;cellular developmental process;cellular macromolecule biosynthetic process;cellular macromolecul…	adenyl nucleotide binding;adenyl ribonucleotide binding;ATP binding;binding;catalytic activity;enzyme binding;ErbB-3 class receptor binding;identical protein binding;kinase activity;molecular transducer activity;nucleotide binding;phosphatase binding;phosphotransferase activity, alcohol group as acceptor;protein binding;protein C-terminus binding;protein dimerization activity;protein heterodimeri…	apical plasma membrane;basolateral plasma membrane;cell part;cytoplasm;cytoplasmic part;cytoplasmic vesicle;endosomal part;endosome membrane;integral to membrane;intracellular membrane-bounded organelle;intracellular organelle;intracellular organelle part;intracellular part;intrinsic to membrane;macromolecular complex;membrane;membrane part;membrane-bounded organelle;nucleus;organelle;organelle m…	Adherens junction;Bladder cancer;Calcium signaling pathway;Endometrial cancer;ErbB signaling pathway;Focal adhesion;Non-small cell lung cancer;Pancreatic cancer;Pathways in cancer;Prostate cancer	REACT_115662;REACT_115720;REACT_115755;REACT_115854;REACT_115896;REACT_115993;REACT_116008;REACT_147727;REACT_19277;REACT_75829	27.0402	27.4541	27.307	26.097	26.3312	26.4629	26.097	26.3312	26.4629	10	10	10	7.7	7.7	7.7	137.91	0	41.645	2508000000	24	1483	P04626;J3QLU9;P04626-5;P04626-4;P04626-6;F5H1T4;B4DTR1;J3QRX1;J3QRJ7;P04626-3;P04626-2;J3KTI5	P04626;J3QLU9;P04626-5;P04626-4;P04626-6;F5H1T4;B4DTR1
+	2.52373	2.4071	0.138707	4.83822	0.0113333	MDN1	Midasin	cellular component assembly;cellular component organization;cellular component organization or biogenesis;macromolecular complex assembly;macromolecular complex subunit organization;metabolic process;protein complex assembly;protein complex subunit organization	adenyl nucleotide binding;adenyl ribonucleotide binding;ATP binding;ATPase activity;binding;catalytic activity;hydrolase activity;hydrolase activity, acting on acid anhydrides;hydrolase activity, acting on acid anhydrides, in phosphorus-containing anhydrides;nucleoside-triphosphatase activity;nucleotide binding;protein binding;purine nucleotide binding;purine ribonucleoside triphosphate binding;p…	cell part;cytoplasm;cytoskeleton;intermediate filament cytoskeleton;intracellular membrane-bounded organelle;intracellular non-membrane-bounded organelle;intracellular organelle;intracellular organelle part;intracellular part;membrane;membrane-bounded organelle;non-membrane-bounded organelle;nuclear part;nucleolus;nucleus;organelle;organelle part	Ribosome biogenesis in eukaryotes		27.8471	28.0653	27.8927	NaN	NaN	NaN	25.1075	26.2346	24.8917	7	7	7	2.1	2.1	2.1	632.81	0	34.409	1225600000	14	5545	Q9NU22;Q5T795	Q9NU22
	-0.211824	2.39949	0.139685	-1.56261	0.199865	ADD1	Alpha-adducin	actin cytoskeleton organization;actin filament bundle assembly;actin filament capping;actin filament organization;actin filament-based process;anatomical structure homeostasis;anatomical structure morphogenesis;apoptosis;barbed-end actin filament capping;biological regulation;cell communication;cell death;cell differentiation;cell morphogenesis;cell volume homeostasis;cellular component assembly;…	actin binding;actin filament binding;binding;cytoskeletal protein binding;identical protein binding;protein binding;protein dimerization activity;protein heterodimerization activity;protein homodimerization activity;spectrin binding;structural molecule activity;transcription factor binding	adherens junction;anchoring junction;cell junction;cell part;cell projection;cell projection part;cell-substrate adherens junction;cell-substrate junction;cytoplasmic part;cytoskeletal part;cytoskeleton;cytosol;dendritic spine;F-actin capping protein complex;focal adhesion;intermediate filament cytoskeleton;intracellular membrane-bounded organelle;intracellular non-membrane-bounded organelle;intr…		REACT_13541;REACT_18273;REACT_268444	29.9041	29.7942	29.8555	30.0579	30.093	30.0385	30.0579	30.093	30.0385	18	18	17	28.6	28.6	27.5	80.954	0	166.28	37799000000	140	893	P35611;P35611-2;E7EV99;E7ENY0;P35611-6;P35611-3;P35611-4;H0Y9H2;P35611-5;A0A0A0MSR2;D6RJE2;H0YFD8;D6RAH3;D6RF25;H0YG19	P35611;P35611-2;E7EV99;E7ENY0;P35611-6;P35611-3;P35611-4;H0Y9H2;P35611-5
+	2.00929	2.39851	0.139685	5.75056	0.0135738	CCNT1	Cyclin-T1	biological regulation;biosynthetic process;cell cycle;cell division;cell surface receptor linked signaling pathway;cellular biosynthetic process;cellular macromolecule biosynthetic process;cellular macromolecule metabolic process;cellular metabolic process;cellular nitrogen compound metabolic process;cellular process;cellular protein metabolic process;cellular response to stimulus;enzyme linked r…	binding;chromatin binding;DNA binding;nucleic acid binding;regulatory region DNA binding;regulatory region nucleic acid binding;RNA binding;snRNA binding;transcription regulatory region DNA binding	carboxy-terminal domain protein kinase complex;cell part;intracellular membrane-bounded organelle;intracellular organelle;intracellular organelle part;intracellular part;macromolecular complex;membrane-bounded organelle;nuclear part;nucleoplasm;nucleoplasm part;nucleus;organelle;organelle part;positive transcription elongation factor complex b;protein complex;transcription elongation factor compl…		REACT_120734;REACT_1845;REACT_22107;REACT_22201;REACT_6143;REACT_6162;REACT_6244;REACT_6259;REACT_6344;REACT_6346;REACT_6905;REACT_833	NaN	26.8844	27.0627	NaN	NaN	NaN	25.1801	24.5935	25.1191	2	2	2	3.9	3.9	3.9	80.684	0	5.0926	396680000	7	1860	O60563	O60563
+	1.78894	2.39284	0.140705	4.455	0.0131429	GPATCH4	G patch domain-containing protein 4	cell differentiation;cellular developmental process;cellular process;developmental process;hemopoietic progenitor cell differentiation	binding;nucleic acid binding				27.2471	27.1806	27.1035	NaN	NaN	NaN	25.3616	24.8845	25.9182	7	7	7	21.1	21.1	21.1	50.381	0	34.056	2201800000	21	194	Q5T3I0;A0A0A0MRK1;E9PAV9;Q5T3I0-3;F8W895;E9PPY4;F2Z3C6;Q5T3I0-2	Q5T3I0;A0A0A0MRK1;E9PAV9;Q5T3I0-3
+	-0.845673	2.39005	0.140705	-3.48293	0.0208807	PSIP1	PC4 and SFRS1-interacting protein	biological regulation;biosynthetic process;cellular biosynthetic process;cellular component assembly;cellular component assembly at cellular level;cellular component organization;cellular component organization at cellular level;cellular component organization or biogenesis;cellular component organization or biogenesis at cellular level;cellular macromolecular complex assembly;cellular macromolec…	activating transcription factor binding;binding;chromatin binding;DNA binding;nucleic acid binding;protein binding;protein binding transcription factor activity;RNA polymerase II transcription coactivator activity;RNA polymerase II transcription cofactor activity;RNA polymerase II transcription factor binding transcription factor activity;RNA polymerase II transcription factor binding transcripti…	cell part;chromatin;chromosomal part;cytoplasmic part;cytosol;heterochromatin;intracellular membrane-bounded organelle;intracellular organelle;intracellular organelle part;intracellular part;membrane-bounded organelle;nuclear chromatin;nuclear chromosome part;nuclear heterochromatin;nuclear part;nuclear periphery;nucleoplasm;nucleus;organelle;organelle part;transcriptionally active chromatin		REACT_6866;REACT_6918;REACT_7991;REACT_8990;REACT_9058;REACT_9406	27.7586	28.0859	27.9319	28.9722	28.7343	28.607	28.9722	28.7343	28.607	11	10	10	24.2	22.6	22.6	60.103	0	46.846	5825600000	40	1939	O75475;O75475-2;O75475-3;H3BPQ6	O75475;O75475-2;O75475-3
+	-0.449266	2.37976	0.142867	-2.54746	0.0492197	API5	Apoptosis inhibitor 5	apoptosis;biological regulation;cell death;cellular process;death;negative regulation of apoptosis;negative regulation of biological process;negative regulation of cell death;negative regulation of cellular process;negative regulation of fibroblast apoptosis;negative regulation of programmed cell death;programmed cell death;regulation of apoptosis;regulation of biological process;regulation of ce…	binding;fibroblast growth factor binding;growth factor binding;protein binding	cell part;cytoplasm;intracellular membrane-bounded organelle;intracellular organelle;intracellular organelle part;intracellular part;macromolecular complex;membrane;membrane-bounded organelle;nuclear part;nucleoplasm;nucleus;organelle;organelle part;ribonucleoprotein complex;spliceosomal complex			29.7118	29.5838	29.7567	30.0611	30.2439	30.0951	30.0611	30.2439	30.0951	18	18	18	40.3	40.3	40.3	56.769	0	165.44	29637000000	82	5235	Q9BZZ5-2;Q9BZZ5;G3V1C3;Q9BZZ5-3;Q9BZZ5-6;Q9BZZ5-5;Q9BZZ5-1;H0YER7;E9PQK6	Q9BZZ5-2;Q9BZZ5;G3V1C3;Q9BZZ5-3;Q9BZZ5-6;Q9BZZ5-5;Q9BZZ5-1
+	0.519911	2.36847	0.14507	2.75089	0.0374043	F11R	Junctional adhesion molecule A	actin cytoskeleton organization;actin filament-based process;actomyosin structure organization;biological adhesion;biological regulation;blood coagulation;cell adhesion;cell junction assembly;cell junction organization;cell migration;cell motility;cell surface receptor linked signaling pathway;cell-cell junction assembly;cell-cell junction organization;cellular component assembly;cellular compone…	binding;PDZ domain binding;protein binding;protein domain specific binding	cell junction;cell part;cell-cell junction;cytoplasmic part;cytoplasmic vesicle;cytoskeleton;extracellular membrane-bounded organelle;extracellular organelle;extracellular region part;extracellular vesicular exosome;integral to membrane;intracellular non-membrane-bounded organelle;intracellular organelle;intracellular part;intrinsic to membrane;membrane;membrane part;membrane-bounded organelle;me…	Cell adhesion molecules (CAMs);Epithelial cell signaling in Helicobacter pylori infection;Leukocyte transendothelial migration;Tight junction	REACT_12051;REACT_120726;REACT_13552;REACT_19373	28.8774	29.1082	29.1108	28.5187	28.433	28.5849	28.5187	28.433	28.5849	9	9	9	39.8	39.8	39.8	32.583	0	91.733	9850100000	44	6116	Q9Y624;A0A087WY82;Q9Y624-2	Q9Y624;A0A087WY82;Q9Y624-2
+	0.497982	2.36341	0.146281	2.6843	0.0409137	LNPEP	Leucyl-cystinyl aminopeptidase;Leucyl-cystinyl aminopeptidase, pregnancy serum form	antigen processing and presentation;antigen processing and presentation of exogenous antigen;antigen processing and presentation of exogenous peptide antigen;antigen processing and presentation of exogenous peptide antigen via MHC class I;antigen processing and presentation of exogenous peptide antigen via MHC class I, TAP-independent;antigen processing and presentation of peptide antigen;antigen…	aminopeptidase activity;binding;catalytic activity;cation binding;exopeptidase activity;hydrolase activity;ion binding;metal ion binding;metallopeptidase activity;peptidase activity;peptidase activity, acting on L-amino acid peptides;transition metal ion binding;zinc ion binding	cell part;cytoplasmic part;cytoplasmic vesicle membrane;cytoplasmic vesicle part;cytosol;early endosome lumen;endosomal part;endosome lumen;extracellular region;integral to membrane;integral to plasma membrane;intracellular;intracellular organelle lumen;intracellular organelle part;intracellular part;intrinsic to membrane;intrinsic to plasma membrane;lysosomal membrane;membrane;membrane part;memb…	Renin-angiotensin system	REACT_111168;REACT_147867;REACT_75842	28.4311	28.6333	28.459	27.9668	27.9389	28.1238	27.9668	27.9389	28.1238	25	25	25	22.6	22.6	22.6	117.35	0	251.49	14286000000	102	5827	Q9UIQ6;Q9UIQ6-3;Q9UIQ6-2	Q9UIQ6;Q9UIQ6-3;Q9UIQ6-2
	0.362552	2.35253	0.146281	2.2285	0.0820069	RAP1A	Ras-related protein Rap-1A	activation of MAPKK activity;activation of protein kinase activity;anatomical structure development;biological regulation;blood coagulation;cell activation;cell development;cell surface receptor linked signaling pathway;cellular developmental process;cellular macromolecule metabolic process;cellular metabolic process;cellular process;cellular protein metabolic process;cellular response to cAMP;ce…	binding;catalytic activity;enzyme regulator activity;GTP binding;GTPase activity;GTPase regulator activity;guanyl nucleotide binding;guanyl ribonucleotide binding;guanyl-nucleotide exchange factor activity;hydrolase activity;hydrolase activity, acting on acid anhydrides;hydrolase activity, acting on acid anhydrides, in phosphorus-containing anhydrides;nucleoside-triphosphatase activity;nucleoside…	cell junction;cell part;cell projection;cytoplasm;cytoplasmic part;cytosol;early endosome;endosome;extracellular membrane-bounded organelle;extracellular organelle;extracellular region part;extracellular vesicular exosome;guanyl-nucleotide exchange factor complex;intracellular;intracellular membrane-bounded organelle;intracellular organelle;intracellular part;late endosome;macromolecular complex;…	Chemokine signaling pathway;Focal adhesion;Leukocyte transendothelial migration;Long-term potentiation;MAPK signaling pathway;Neurotrophin signaling pathway;Pancreatic secretion;Renal cell carcinoma	REACT_12002;REACT_12076;REACT_15381;REACT_15443;REACT_15523;REACT_18274;REACT_23898	29.8045	29.8129	29.9924	29.5058	29.531	29.4854	29.5058	29.531	29.4854	13	4	4	67.9	24.5	24.5	20.987	0	40.656	11662000000	30	3223	P62834;A0A075B6Q0	P62834;A0A075B6Q0
+	2.60051	2.35019	0.146281	4.72545	0.0129123	POP4	Ribonuclease P protein subunit p29	cellular macromolecule metabolic process;cellular metabolic process;cellular nitrogen compound metabolic process;cellular process;macromolecule metabolic process;metabolic process;mRNA cleavage;mRNA metabolic process;mRNA processing;ncRNA metabolic process;ncRNA processing;nitrogen compound metabolic process;nucleic acid metabolic process;nucleic acid phosphodiester bond hydrolysis;nucleobase-con…	binding;catalytic activity;endonuclease activity;endonuclease activity, active with either ribo- or deoxyribonucleic acids and producing 5'-phosphomonoesters;endoribonuclease activity;endoribonuclease activity, producing 5'-phosphomonoesters;hydrolase activity;hydrolase activity, acting on ester bonds;nuclease activity;nucleic acid binding;ribonuclease activity;ribonuclease P activity;ribonucleas…	cell part;intracellular organelle part;intracellular part;macromolecular complex;multimeric ribonuclease P complex;nuclear part;nucleolar part;nucleolar ribonuclease P complex;organelle part;ribonuclease MRP complex;ribonuclease P complex;ribonucleoprotein complex;small nucleolar ribonucleoprotein complex	Ribosome biogenesis in eukaryotes;RNA transport		27.3561	28.3856	28.0174	NaN	NaN	NaN	25.8667	25.3792	24.7117	4	4	4	25	25	25	25.424	0	11.187	2244400000	13	1548	O95707;K7ERD7;K7ESH8;K7EQV2;K7EK50;A0A0A0MQS4	O95707;K7ERD7;K7ESH8;K7EQV2
+	1.73286	2.34638	0.146281	5.34472	0.0140588	SPEN	Msx2-interacting protein	biological regulation;cell surface receptor linked signaling pathway;cellular process;cellular response to stimulus;negative regulation of biological process;negative regulation of biosynthetic process;negative regulation of cellular biosynthetic process;negative regulation of cellular macromolecule biosynthetic process;negative regulation of cellular metabolic process;negative regulation of cell…	binding;DNA binding;nucleic acid binding;nucleic acid binding transcription factor activity;nucleotide binding;protein binding;protein binding transcription factor activity;RNA polymerase II transcription factor binding;RNA polymerase II transcription factor binding transcription factor activity;RNA polymerase II transcription factor binding transcription factor activity involved in negative regu…	cell part;extracellular membrane-bounded organelle;extracellular organelle;extracellular region part;extracellular vesicular exosome;intracellular organelle part;intracellular part;macromolecular complex;membrane-bounded organelle;membrane-bounded vesicle;nuclear part;nucleoplasm;nucleoplasm part;organelle;organelle part;protein complex;transcriptional repressor complex;vesicle			27.6479	NaN	27.7489	NaN	NaN	NaN	25.9562	25.6738	26.2667	3	3	3	1.4	1.4	1.4	402.24	0	12.57	711210000	4	4995	Q96T58	Q96T58
+	0.48605	2.34578	0.146281	2.63582	0.0424195	GSTM4;GSTM1	Glutathione S-transferase Mu 4	amine metabolic process;benzene-containing compound metabolic process;carboxylic acid metabolic process;catabolic process;cellular amine metabolic process;cellular amino acid metabolic process;cellular aromatic compound metabolic process;cellular catabolic process;cellular ketone metabolic process;cellular metabolic process;cellular modified amino acid metabolic process;cellular nitrogen compound…	amine binding;amino acid binding;binding;carboxylic acid binding;catalytic activity;enzyme binding;glutathione binding;glutathione transferase activity;identical protein binding;modified amino acid binding;peptide binding;protein binding;protein dimerization activity;protein homodimerization activity;transferase activity;transferase activity, transferring alkyl or aryl (other than methyl) groups	cell part;cytoplasm;cytoplasmic part;cytosol;intracellular part	Drug metabolism - cytochrome P450;Glutathione metabolism;Metabolism of xenobiotics by cytochrome P450	REACT_6926	30.0723	30.276	30.1783	29.6056	29.807	29.6558	29.6056	29.807	29.6558	12	3	0	56.9	19.3	0	25.563	0	14.418	7357600000	22	180	A0A0A0MR85;Q03013-2;B9ZVX7;A6NNT0;H3BQT3	A0A0A0MR85;Q03013-2;B9ZVX7;A6NNT0
+	0.597768	2.34298	0.146434	2.93043	0.0343473	ATP2B1	Plasma membrane calcium-transporting ATPase 1;Calcium-transporting ATPase	biological regulation;blood coagulation;cellular process;coagulation;establishment of localization;hemostasis;ion transmembrane transport;ion transport;multicellular organismal process;regulation of biological quality;regulation of body fluid levels;transmembrane transport;transport	active transmembrane transporter activity;adenyl nucleotide binding;adenyl ribonucleotide binding;ATP binding;ATPase activity;ATPase activity, coupled;ATPase activity, coupled to movement of substances;ATPase activity, coupled to transmembrane movement of ions;ATPase activity, coupled to transmembrane movement of ions, phosphorylative mechanism;ATPase activity, coupled to transmembrane movement o…	cell part;extracellular membrane-bounded organelle;extracellular organelle;extracellular region part;extracellular vesicular exosome;integral to membrane;integral to plasma membrane;intracellular membrane-bounded organelle;intracellular organelle;intracellular part;intrinsic to membrane;intrinsic to plasma membrane;membrane;membrane part;membrane-bounded organelle;membrane-bounded vesicle;nucleus…	Calcium signaling pathway;Pancreatic secretion;Salivary secretion	REACT_23765;REACT_25149	28.4068	28.4706	28.3612	27.6748	27.7641	28.0063	27.6748	27.7641	28.0063	27	16	16	24.8	15.7	15.7	138.75	0	72.175	9628900000	66	2482	P20020;P20020-6;P20020-3;P20020-4;P20020-5;P20020-2;E7ERY9;Q01814;A0A2R8Y4R4;H0Y7S3;Q01814-6;Q01814-8;Q01814-5;F8W1V5;H0YHH6;A0A0U1RQU3	P20020;P20020-6;P20020-3;P20020-4;P20020-5;P20020-2;E7ERY9
+	0.833347	2.33965	0.146434	3.39764	0.0213333	PLEKHA4	Pleckstrin homology domain-containing family A member 4		1-phosphatidylinositol binding;binding;lipid binding;phosphatidylinositol binding;phospholipid binding	cell part;cytoplasm;intracellular part;membrane			28.892	28.6521	29.1385	28.0407	28.0089	28.1329	28.0407	28.0089	28.1329	9	9	9	19.4	19.4	19.4	85.4	0	54.312	4792900000	29	5345	Q9H4M7;Q9H4M7-2;M0R0J1;M0R2K5	Q9H4M7;Q9H4M7-2
+	0.761569	2.33691	0.146434	3.26867	0.0227812	BTN3A1	Butyrophilin subfamily 3 member A1	activated T cell proliferation;activation of immune response;antigen receptor-mediated signaling pathway;biological regulation;cell activation;cell proliferation;cell surface receptor linked signaling pathway;cellular process;cellular response to stimulus;cytokine secretion;establishment of localization;establishment of localization in cell;establishment of protein localization;immune response-ac…		cell part;integral to membrane;intrinsic to membrane;membrane;membrane part;plasma membrane			25.9607	25.898	26.2053	NaN	NaN	NaN	25.2092	25.1277	25.4424	4	1	1	9.2	2.5	2.5	57.677	0.0025956	2.1076	501450000	7	1630	O00481;O00481-4	O00481;O00481-4
+	0.535122	2.33371	0.147704	2.76354	0.0378065	ARF3;ARF1	ADP-ribosylation factor 3;ADP-ribosylation factor 1	antigen processing and presentation;antigen processing and presentation of exogenous antigen;antigen processing and presentation of exogenous peptide antigen;antigen processing and presentation of exogenous peptide antigen via MHC class II;antigen processing and presentation of peptide antigen;antigen processing and presentation of peptide antigen via MHC class II;antigen processing and presentat…	binding;catalytic activity;GTP binding;GTPase activity;guanyl nucleotide binding;guanyl ribonucleotide binding;hydrolase activity;hydrolase activity, acting on acid anhydrides;hydrolase activity, acting on acid anhydrides, in phosphorus-containing anhydrides;molecular transducer activity;nucleoside-triphosphatase activity;nucleotide binding;purine nucleotide binding;purine ribonucleoside triphosp…	adherens junction;anchoring junction;cell junction;cell leading edge;cell part;cell projection;cell-substrate adherens junction;cell-substrate junction;contractile fiber part;cytoplasmic part;cytoskeletal part;cytosol;extracellular membrane-bounded organelle;extracellular organelle;extracellular region part;extracellular vesicular exosome;focal adhesion;Golgi apparatus part;Golgi membrane;intrace…	Vibrio cholerae infection	REACT_11096;REACT_11166;REACT_120836;REACT_121399;REACT_19187;REACT_19287;REACT_19400	30.7937	30.9835	30.7447	30.4225	30.2353	30.2587	30.4225	30.2353	30.2587	10	10	6	64.1	64.1	35.4	20.601	0	102.06	45112000000	87	3147	P61204;P84077;F5H423;P61204-2;F5H0C7;H0YGG7;F5H1V1;F5H6T5;F8WDB3	P61204;P84077;F5H423;P61204-2
	0.427551	2.33108	0.147704	2.44401	0.0560168	WDR44	WD repeat-containing protein 44			cell part;cytoplasmic part;cytosol;endosomal part;endosome membrane;Golgi apparatus;intracellular membrane-bounded organelle;intracellular organelle;intracellular organelle part;intracellular part;membrane;membrane-bounded organelle;organelle;organelle membrane;organelle part;perinuclear region of cytoplasm			28.0392	28.0138	28.1933	27.7335	27.5627	27.6674	27.7335	27.5627	27.6674	19	19	19	29.4	29.4	29.4	101.37	0	132.11	8706700000	59	1381	Q5JSH3;H7BY83;Q5JSH3-2;Q5JSH3-4;Q5JSH3-3	Q5JSH3;H7BY83;Q5JSH3-2;Q5JSH3-4;Q5JSH3-3
+	1.60062	2.31643	0.149016	5.12818	0.0158333	TMUB2	Transmembrane and ubiquitin-like domain-containing protein 2			cell part;integral to membrane;intrinsic to membrane;membrane part			NaN	27.1199	27.0514	NaN	NaN	NaN	25.1693	25.5719	25.7139	2	2	2	17.8	17.8	17.8	33.788	0	12.369	990940000	7	4185	Q71RG4;Q71RG4-3;Q71RG4-2;K7EKW3;E7ESS3	Q71RG4;Q71RG4-3;Q71RG4-2;K7EKW3;E7ESS3
	0.334956	2.31511	0.149016	2.10259	0.0985705	UNC119	Protein unc-119 homolog A	biological regulation;cell communication;cell-cell signaling;cellular component organization;cellular component organization or biogenesis;cellular membrane organization;cellular process;cellular response to stimulus;detection of abiotic stimulus;detection of external stimulus;detection of light stimulus;detection of stimulus;endocytosis;establishment of localization;establishment of protein loca…	binding;lipid binding	cell part;centrosome;cytoplasmic part;cytoskeletal part;cytosol;extracellular region part;intercellular bridge;intracellular non-membrane-bounded organelle;intracellular organelle;intracellular organelle part;intracellular part;microtubule organizing center;non-membrane-bounded organelle;organelle;organelle part;spindle midzone;spindle pole			26.7615	26.6935	26.6923	26.3843	26.4738	26.2844	26.3843	26.4738	26.2844	5	5	4	26.2	26.2	22.5	26.962	0	9.5727	1136500000	12	3552	Q13432;Q13432-2;C9JSK0;K7EJU3;K7EN86;J3QQT8	Q13432;Q13432-2;C9JSK0;K7EJU3;K7EN86
	-0.144789	2.31096	0.150369	-1.15183	0.334194	GRPEL1	GrpE protein homolog 1, mitochondrial	cellular macromolecule metabolic process;cellular metabolic process;cellular process;cellular protein metabolic process;establishment of localization;establishment of localization in cell;establishment of protein localization;establishment of protein localization in mitochondrion;establishment of protein localization to organelle;intracellular protein transport;intracellular transport;macromolecu…	adenyl nucleotide binding;adenyl-nucleotide exchange factor activity;ATPase regulator activity;binding;enzyme regulator activity;nucleoside-triphosphatase regulator activity;nucleotide binding;protein binding;purine nucleotide binding;unfolded protein binding	cell part;cytoplasmic part;intracellular membrane-bounded organelle;intracellular organelle;intracellular organelle lumen;intracellular organelle part;intracellular part;membrane-bounded organelle;membrane-enclosed lumen;mitochondrial matrix;mitochondrial part;mitochondrion;organelle;organelle lumen;organelle part		REACT_118595	29.4429	29.4905	29.4803	29.5815	29.6119	29.6548	29.5815	29.6119	29.6548	14	14	14	61.8	61.8	61.8	24.279	0	121.64	30395000000	86	5417	Q9HAV7	Q9HAV7
	-0.194764	2.3108	0.150369	-1.44721	0.233608	KIF15	Kinesin-like protein KIF15;Kinesin-like protein	antigen processing and presentation;antigen processing and presentation of exogenous antigen;antigen processing and presentation of exogenous peptide antigen;antigen processing and presentation of exogenous peptide antigen via MHC class II;antigen processing and presentation of peptide antigen;antigen processing and presentation of peptide antigen via MHC class II;antigen processing and presentat…	adenyl nucleotide binding;adenyl ribonucleotide binding;ATP binding;ATPase activity;binding;catalytic activity;DNA binding;hydrolase activity;hydrolase activity, acting on acid anhydrides;hydrolase activity, acting on acid anhydrides, in phosphorus-containing anhydrides;microtubule motor activity;motor activity;nucleic acid binding;nucleoside-triphosphatase activity;nucleotide binding;purine nucl…	cell part;centrosome;cytoplasmic part;cytoskeletal part;cytosol;intracellular non-membrane-bounded organelle;intracellular organelle;intracellular organelle part;intracellular part;kinesin complex;macromolecular complex;membrane;microtubule;microtubule associated complex;microtubule organizing center;non-membrane-bounded organelle;organelle;organelle part;plus-end kinesin complex;protein complex;…		REACT_121399;REACT_25201	26.1808	26.2181	26.1655	26.3747	26.44	26.3341	26.3747	26.44	26.3341	10	10	10	9.2	9.2	9.2	160.16	0	65.039	1616500000	22	755	Q9NS87;C9JKA9;Q9NS87-2;Q9NS87-4;D6RCT7;Q9NS87-3;H7BZT2	Q9NS87;C9JKA9;Q9NS87-2;Q9NS87-4;D6RCT7
+	2.12683	2.30273	0.151764	4.4351	0.0129375	TST	Thiosulfate sulfurtransferase	amine catabolic process;amine metabolic process;carboxylic acid catabolic process;carboxylic acid metabolic process;catabolic process;cell differentiation;cellular amine metabolic process;cellular amino acid catabolic process;cellular amino acid metabolic process;cellular catabolic process;cellular developmental process;cellular ketone metabolic process;cellular metabolic process;cellular nitroge…	5S rRNA binding;binding;catalytic activity;nucleic acid binding;RNA binding;rRNA binding;sulfurtransferase activity;thiosulfate sulfurtransferase activity;transferase activity;transferase activity, transferring sulfur-containing groups	cell part;cytoplasmic part;extracellular membrane-bounded organelle;extracellular organelle;extracellular region part;extracellular space;extracellular vesicular exosome;intracellular membrane-bounded organelle;intracellular organelle;intracellular organelle lumen;intracellular organelle part;intracellular part;membrane;membrane-bounded organelle;membrane-bounded vesicle;membrane-enclosed lumen;m…	Cysteine and methionine metabolism;Sulfur relay system	REACT_116010	28.3888	27.8439	27.9407	NaN	NaN	NaN	25.2695	26.4013	26.1221	3	3	3	12.5	12.5	12.5	33.429	0	16.461	1771200000	10	3834	Q16762;B1AH48	Q16762
+	2.01963	2.29762	0.151764	5.43333	0.0125455	CLUH	Clustered mitochondria protein homolog	cellular component organization;cellular component organization at cellular level;cellular component organization or biogenesis;cellular component organization or biogenesis at cellular level;cellular localization;cellular process;intracellular distribution of mitochondria;localization;mitochondrion distribution;mitochondrion localization;mitochondrion organization;organelle localization;organell…	binding;mRNA binding;nucleic acid binding;RNA binding	cell part;cytoplasm;intracellular part			NaN	27.4565	27.5081	NaN	NaN	NaN	25.053	25.7471	25.588	50	2	1	51.3	4	1.1	146.67	0	38.402	1507000000	11	1908	O75153	O75153
	0.415543	2.28468	0.155716	2.37436	0.0676972	RPS27L	40S ribosomal protein S27-like;40S ribosomal protein S27	activation of caspase activity;biological regulation;biosynthetic process;cell cycle checkpoint;cellular biosynthetic process;cellular macromolecule biosynthetic process;cellular macromolecule metabolic process;cellular metabolic process;cellular nitrogen compound metabolic process;cellular process;cellular protein metabolic process;cellular response to stimulus;cellular response to stress;DNA da…	apoptotic protease activator activity;binding;caspase activator activity;caspase regulator activity;cation binding;enzyme activator activity;enzyme regulator activity;ion binding;metal ion binding;nucleic acid binding;peptidase activator activity;peptidase regulator activity;structural constituent of ribosome;structural molecule activity;translation activator activity;translation regulator activi…	cell part;cytoplasmic part;intracellular membrane-bounded organelle;intracellular non-membrane-bounded organelle;intracellular organelle;intracellular part;macromolecular complex;membrane-bounded organelle;non-membrane-bounded organelle;nucleus;organelle;ribonucleoprotein complex;ribosome	Ribosome		30.7396	30.8614	30.9104	30.4787	30.3112	30.4749	30.4787	30.3112	30.4749	8	8	4	47.6	47.6	19	9.4771	0	37.109	54449000000	106	4188	Q71UM5;C9JLI6;H0YMV8;C9J1C5	Q71UM5;C9JLI6;H0YMV8
+	2.10391	2.28448	0.155716	5.44991	0.0127385	PREPL	Prolyl endopeptidase-like		catalytic activity;endopeptidase activity;exopeptidase activity;hydrolase activity;peptidase activity;peptidase activity, acting on L-amino acid peptides;serine hydrolase activity;serine-type endopeptidase activity;serine-type exopeptidase activity;serine-type peptidase activity	cell part;cytoplasmic part;cytoskeleton;cytosol;Golgi apparatus;intracellular membrane-bounded organelle;intracellular non-membrane-bounded organelle;intracellular organelle;intracellular part;membrane-bounded organelle;non-membrane-bounded organelle;organelle			NaN	27.2889	27.3292	NaN	NaN	NaN	24.7764	25.3245	25.5145	8	8	8	13.9	13.9	13.9	83.926	0	11.112	914100000	16	3881	Q4J6C6;Q4J6C6-4;Q4J6C6-2;Q4J6C6-3;H7BZP6;H7C0M0;C9JMT4	Q4J6C6;Q4J6C6-4;Q4J6C6-2;Q4J6C6-3
+	1.2322	2.28294	0.155716	4.60232	0.0181978	TRMT1L	TRMT1-like protein	adult behavior;adult locomotory behavior;behavior;cellular macromolecule metabolic process;cellular metabolic process;cellular nitrogen compound metabolic process;cellular process;locomotory behavior;macromolecule metabolic process;metabolic process;multicellular organismal process;ncRNA metabolic process;ncRNA processing;nitrogen compound metabolic process;nucleic acid metabolic process;nucleoba…	binding;catalytic activity;cation binding;ion binding;metal ion binding;methyltransferase activity;nucleic acid binding;RNA binding;transferase activity;transferase activity, transferring one-carbon groups;tRNA binding				NaN	26.3194	26.5075	NaN	NaN	NaN	25.2636	25.3317	24.9485	6	6	6	11.6	11.6	11.6	81.746	0	19.327	698660000	13	4224	Q7Z2T5;Q7Z2T5-2;X6RK96	Q7Z2T5
+	-0.628106	2.26582	0.157761	-2.92473	0.0339408	PLRG1	Pleiotropic regulator 1	biological regulation;cellular localization;cellular macromolecule localization;cellular macromolecule metabolic process;cellular metabolic process;cellular nitrogen compound metabolic process;cellular process;cellular protein localization;cellular response to stimulus;gene expression;localization;macromolecule localization;macromolecule metabolic process;metabolic process;mRNA metabolic process;…	molecular transducer activity;protein binding transcription factor activity;signal transducer activity;transcription cofactor activity;transcription corepressor activity;transcription factor binding transcription factor activity	catalytic step 2 spliceosome;cell part;intracellular membrane-bounded organelle;intracellular organelle;intracellular organelle part;intracellular part;macromolecular complex;membrane-bounded organelle;nuclear body;nuclear part;nuclear speck;nucleoplasm;nucleoplasm part;nucleus;organelle;organelle part;ribonucleoprotein complex;spliceosomal complex	Spliceosome	REACT_467	27.7692	27.4241	27.4658	28.2209	28.2147	28.1079	28.2209	28.2147	28.1079	5	5	5	19.8	19.8	19.8	57.193	0	15.257	4775500000	18	1798	O43660;D6RA26;O43660-2;B7Z982	O43660;D6RA26;O43660-2;B7Z982
	0.281272	2.26498	0.157761	1.8576	0.133431	SCRIB	Protein scribble homolog	anatomical structure development;anatomical structure formation involved in morphogenesis;anatomical structure morphogenesis;apoptosis;apoptosis involved in morphogenesis;astrocyte cell migration;asymmetric protein localization;auditory receptor cell stereocilium organization;biological adhesion;biological regulation;cell adhesion;cell death;cell migration;cell motility;cell projection organizati…		adherens junction;anchoring junction;basolateral plasma membrane;cell junction;cell part;cell projection;cell-cell adherens junction;cell-cell junction;cytoplasmic part;extracellular membrane-bounded organelle;extracellular organelle;extracellular region part;extracellular vesicular exosome;intracellular organelle part;intracellular part;lamellipodium;macromolecular complex;membrane;membrane part…		REACT_264478	30.7726	30.6986	30.7458	30.4527	30.5409	30.3796	30.4527	30.5409	30.3796	48	48	40	43.3	43.3	37.9	174.91	0	323.31	64101000000	230	323	A0A0G2JNZ2;Q14160;A0A0G2JPP5;Q14160-3;A0A0G2JMS7;Q14160-2;H0YCG0	A0A0G2JNZ2;Q14160;A0A0G2JPP5;Q14160-3;A0A0G2JMS7;Q14160-2
+	1.73508	2.26477	0.157761	4.1587	0.0160563	BOLA3	BolA-like protein 3			extracellular region			26.6182	27.0005	27.2584	NaN	NaN	NaN	24.799	25.6868	25.1861	1	1	1	14	14	14	12.114	0.00018914	3.6414	760740000	8	3906	Q53S33	Q53S33
+	1.28632	2.26271	0.157761	3.83425	0.0192558	BNIP1	Vesicle transport protein SEC20	apoptosis;autophagy;biological regulation;catabolic process;cell death;cellular catabolic process;cellular component organization;cellular component organization at cellular level;cellular component organization or biogenesis;cellular component organization or biogenesis at cellular level;cellular membrane fusion;cellular membrane organization;cellular metabolic process;cellular process;death;end…	binding;protein binding;SNAP receptor activity	cell part;cytoplasm;cytoplasmic part;endoplasmic reticulum;endoplasmic reticulum part;envelope;integral to endoplasmic reticulum membrane;integral to membrane;integral to organelle membrane;intracellular membrane-bounded organelle;intracellular organelle;intracellular organelle part;intracellular part;intrinsic to endoplasmic reticulum membrane;intrinsic to membrane;intrinsic to organelle membran…	SNARE interactions in vesicular transport		26.17	26.7939	26.8328	NaN	NaN	NaN	25.2838	25.4924	25.1615	5	5	5	27.6	27.6	27.6	26.132	0	16.251	1031000000	16	3489	Q12981;Q12981-1;Q12981-3;Q12981-2	Q12981;Q12981-1;Q12981-3;Q12981-2
+	1.35853	2.25942	0.157761	3.89013	0.0186829	MRPL3	39S ribosomal protein L3, mitochondrial	biosynthetic process;cellular biosynthetic process;cellular component disassembly;cellular component disassembly at cellular level;cellular component organization;cellular component organization at cellular level;cellular component organization or biogenesis;cellular component organization or biogenesis at cellular level;cellular macromolecular complex disassembly;cellular macromolecular complex …	binding;nucleic acid binding;RNA binding;structural constituent of ribosome;structural molecule activity	cell part;cytoplasmic part;intracellular non-membrane-bounded organelle;intracellular organelle;intracellular organelle part;intracellular part;large ribosomal subunit;macromolecular complex;membrane;mitochondrial inner membrane;mitochondrial large ribosomal subunit;mitochondrial membrane;mitochondrial part;non-membrane-bounded organelle;organellar large ribosomal subunit;organelle;organelle inne…		REACT_267634;REACT_268133;REACT_268261	26.7268	27.0624	26.6033	NaN	NaN	NaN	25.3037	25.8474	25.1657	4	4	4	17.8	17.8	17.8	38.632	0	6.0668	767150000	10	923	P09001;H0Y9G6;E7ETU7;E9PF06;D6RBQ5;D6RC14	P09001;H0Y9G6;E7ETU7;E9PF06
	0.383455	2.25265	0.160394	2.24702	0.0802135	GAB2	GRB2-associated-binding protein 2	biological regulation;cell differentiation;cell migration;cell motility;cell surface receptor linked signaling pathway;cellular component movement;cellular developmental process;cellular process;cellular response to stimulus;defense response;developmental process;enzyme linked receptor protein signaling pathway;immune response;immune system process;innate immune response;inositol lipid-mediated s…	binding;binding, bridging;lipid binding;phosphatidylinositol binding;phosphatidylinositol-3,4,5-trisphosphate binding;phosphatidylinositol-3,4-bisphosphate binding;phospholipid binding;protein binding;protein binding, bridging;receptor binding;receptor tyrosine kinase binding;signaling adaptor activity;transmembrane receptor protein tyrosine kinase adaptor activity	cell part;cytoplasm;cytoplasmic part;cytosol;intracellular part;membrane;plasma membrane	Chronic myeloid leukemia;Fc epsilon RI signaling pathway;Fc gamma R-mediated phagocytosis;Osteoclast differentiation	REACT_111040;REACT_121141;REACT_163769;REACT_1695;REACT_19290;REACT_23891	25.8907	25.9178	26.0101	25.59	25.6401	NaN	25.59	25.6401	25.4382	4	4	4	10.1	10.1	10.1	74.457	0	14.386	733050000	14	5945	Q9UQC2;Q9UQC2-2;E9PJ26;E9PJE2	Q9UQC2;Q9UQC2-2
+	2.25987	2.24146	0.160696	5.40587	0.0123582	POP7	Ribonuclease P protein subunit p20	cellular macromolecule metabolic process;cellular metabolic process;cellular nitrogen compound metabolic process;cellular process;macromolecule metabolic process;metabolic process;ncRNA metabolic process;ncRNA processing;nitrogen compound metabolic process;nucleic acid metabolic process;nucleobase-containing compound metabolic process;primary metabolic process;RNA metabolic process;RNA processing…	binding;catalytic activity;endonuclease activity;endonuclease activity, active with either ribo- or deoxyribonucleic acids and producing 5'-phosphomonoesters;endoribonuclease activity;endoribonuclease activity, producing 5'-phosphomonoesters;hydrolase activity;hydrolase activity, acting on ester bonds;nuclease activity;nucleic acid binding;ribonuclease activity;ribonuclease P activity;tRNA-specif…	cell part;cytoplasmic part;intracellular membrane-bounded organelle;intracellular organelle;intracellular organelle part;intracellular part;macromolecular complex;membrane-bounded organelle;mitochondrial part;mitochondrial ribonuclease P complex;multimeric ribonuclease P complex;nuclear part;nucleolar part;nucleolar ribonuclease P complex;nucleus;organelle;organelle part;ribonuclease P complex;ri…	Ribosome biogenesis in eukaryotes;RNA transport		NaN	27.4691	27.3456	NaN	NaN	NaN	24.8477	24.9645	25.6303	2	2	2	18.6	18.6	18.6	15.651	0.00019474	4.2732	1042900000	6	781	O75817;C9JYM0	O75817;C9JYM0
	0.287902	2.23874	0.160696	1.87534	0.131063	USP7	Ubiquitin carboxyl-terminal hydrolase 7;Ubiquitin carboxyl-terminal hydrolase	biological regulation;catabolic process;cellular catabolic process;cellular component organization;cellular component organization at cellular level;cellular component organization or biogenesis;cellular component organization or biogenesis at cellular level;cellular macromolecule catabolic process;cellular macromolecule metabolic process;cellular metabolic process;cellular nitrogen compound meta…	binding;catalytic activity;cysteine-type endopeptidase activity;cysteine-type peptidase activity;endopeptidase activity;enzyme binding;hydrolase activity;p53 binding;peptidase activity;peptidase activity, acting on L-amino acid peptides;protein binding;protein C-terminus binding;small conjugating protein-specific protease activity;transcription factor binding;ubiquitin protein ligase binding;ubiq…	cell part;cytoplasmic part;cytosol;intracellular membrane-bounded organelle;intracellular organelle;intracellular organelle part;intracellular part;membrane-bounded organelle;nuclear body;nuclear part;nucleoplasm part;nucleus;organelle;organelle part;PML body			28.8123	28.8675	28.7207	28.5497	28.4483	28.5389	28.5497	28.4483	28.5389	36	36	36	43.5	43.5	43.5	128.3	0	177.78	22999000000	135	4738	Q93009;Q93009-3;H3BND8;F5H2X1;H3BUV0;H3BTM1;H3BRA2;H3BQD1;H3BMF6	Q93009;Q93009-3;H3BND8;F5H2X1
+	-0.615527	2.23663	0.160696	-2.86854	0.0352139	CYC1	Cytochrome c1, heme protein, mitochondrial	cellular metabolic process;cellular process;electron transport chain;generation of precursor metabolites and energy;metabolic process;oxidation-reduction process;respiratory electron transport chain;response to chemical stimulus;response to endogenous stimulus;response to glucagon stimulus;response to hormone stimulus;response to organic substance;response to peptide hormone stimulus;response to …	binding;cation binding;electron carrier activity;electron transporter, transferring electrons from CoQH2-cytochrome c reductase complex and cytochrome c oxidase complex activity;heme binding;ion binding;iron ion binding;metal ion binding;tetrapyrrole binding;transition metal ion binding	cell part;cytoplasmic part;integral to membrane;intracellular membrane-bounded organelle;intracellular organelle;intracellular organelle part;intracellular part;intrinsic to membrane;membrane;membrane part;membrane-bounded organelle;mitochondrial inner membrane;mitochondrial membrane;mitochondrial part;mitochondrion;nucleus;organelle;organelle inner membrane;organelle membrane;organelle part;resp…	Alzheimer's disease;Cardiac muscle contraction;Huntington's disease;Oxidative phosphorylation;Parkinson's disease	REACT_118595;REACT_22393	28.3871	28.7627	28.571	29.1732	29.2596	29.1345	29.1732	29.2596	29.1345	5	5	5	17.8	17.8	17.8	35.422	0	29.086	8158200000	31	2259	P08574	P08574
	-0.172124	2.23467	0.160696	-1.30317	0.268293	NOP16	Nucleolar protein 16	cellular component biogenesis;cellular component biogenesis at cellular level;cellular component organization or biogenesis;cellular component organization or biogenesis at cellular level;cellular process;ribonucleoprotein complex biogenesis;ribosomal large subunit biogenesis		cell part;intracellular membrane-bounded organelle;intracellular non-membrane-bounded organelle;intracellular organelle;intracellular organelle part;intracellular part;membrane-bounded organelle;non-membrane-bounded organelle;nuclear part;nucleolus;nucleus;organelle;organelle part			27.3874	27.4416	27.3561	27.6074	27.546	27.548	27.6074	27.546	27.548	8	8	8	36.5	36.5	36.5	21.188	0	18.857	3753000000	39	6028	Q9Y3C1;Q9Y3C1-3;Q9Y3C1-2;D6RIC3;A0A0C4DGU5;A0A087X2G6;D6RC60	Q9Y3C1;Q9Y3C1-3;Q9Y3C1-2;D6RIC3;A0A0C4DGU5;A0A087X2G6
+	1.96411	2.23171	0.160696	5.18793	0.0151884	EVI5	Ecotropic viral integration site 5 protein homolog	biological regulation;cell cycle;cell division;cell proliferation;cellular process;developmental process;endosome transport;establishment of localization;establishment of localization in cell;intracellular transport;multicellular organismal development;multicellular organismal process;positive regulation of catalytic activity;positive regulation of GTPase activity;positive regulation of hydrolase…	binding;enzyme activator activity;enzyme binding;enzyme regulator activity;GTPase activator activity;GTPase binding;GTPase regulator activity;nucleoside-triphosphatase regulator activity;protein binding;Rab GTPase binding;Ras GTPase binding;small GTPase binding	cell part;cytoplasmic part;cytoskeletal part;cytosol;Golgi apparatus;intracellular membrane-bounded organelle;intracellular non-membrane-bounded organelle;intracellular organelle;intracellular organelle part;intracellular part;membrane-bounded organelle;microtubule organizing center;non-membrane-bounded organelle;nucleus;organelle;organelle part;spindle			27.8545	27.2756	NaN	NaN	NaN	NaN	25.3313	25.7728	25.6988	4	4	2	6	6	3	92.948	0.00019175	3.907	746250000	5	1846	O60447;O60447-2	O60447;O60447-2
	0.42794	2.22967	0.160696	2.37723	0.068241	ITGA1	Integrin alpha-1	activation of MAPK activity;axon guidance;biological adhesion;biological regulation;blood coagulation;cell adhesion;cell chemotaxis;cell migration;cell motility;cell surface receptor linked signaling pathway;cell-matrix adhesion;cell-substrate adhesion;cellular component movement;cellular component organization;cellular component organization at cellular level;cellular component organization or b…	binding;cation binding;collagen binding;enzyme binding;ion binding;metal ion binding;phosphatase binding;protein binding;protein phosphatase binding	acrosomal vesicle;adherens junction;alpha1-beta1 integrin complex;anchoring junction;basal part of cell;cell junction;cell part;cell projection;cell surface;cell-substrate adherens junction;cell-substrate junction;cytoplasmic membrane-bounded vesicle;cytoplasmic part;cytoplasmic vesicle;external side of plasma membrane;extracellular membrane-bounded organelle;extracellular organelle;extracellular…	Arrhythmogenic right ventricular cardiomyopathy (ARVC);Dilated cardiomyopathy;ECM-receptor interaction;Focal adhesion;Hematopoietic cell lineage;Hypertrophic cardiomyopathy (HCM);Regulation of actin cytoskeleton	REACT_1230;REACT_13552;REACT_169262;REACT_19200;REACT_20558;REACT_22292	30.2761	30.2695	30.3301	29.9492	29.7089	29.9338	29.9492	29.7089	29.9338	38	38	38	32.6	32.6	32.6	130.85	0	298.75	72753000000	251	3093	P56199	P56199
+	-0.543045	2.22617	0.160696	-2.69145	0.0413333	TRANK1	TPR and ankyrin repeat-containing protein 1		adenyl nucleotide binding;adenyl ribonucleotide binding;ATP binding;binding;catalytic activity;hydrolase activity;nucleotide binding;purine nucleotide binding;purine ribonucleoside triphosphate binding;purine ribonucleotide binding;ribonucleotide binding				29.1121	29.3058	29.4109	29.9087	29.7288	29.8204	29.9087	29.7288	29.8204	10	10	10	3.9	3.9	3.9	336.22	0	11.856	10646000000	30	489	O15050;A0A2R8YEM9;A0A2R8Y8A3;A0A2R8Y7N6;A0A2R8Y890	O15050;A0A2R8YEM9
+	0.558903	2.22132	0.1613	2.72548	0.0398519	ITGB5	Integrin beta-5;Integrin beta	actin cytoskeleton organization;actin filament bundle assembly;actin filament organization;actin filament-based process;antigen processing and presentation;antigen processing and presentation of exogenous antigen;antigen processing and presentation of exogenous peptide antigen;antigen processing and presentation of exogenous peptide antigen via MHC class I;antigen processing and presentation of e…	receptor activity	adherens junction;alphav-beta5 integrin complex;anchoring junction;cell junction;cell leading edge;cell part;cell surface;cell-substrate adherens junction;cell-substrate junction;cytoplasmic membrane-bounded vesicle;cytoplasmic part;cytoplasmic vesicle;endocytic vesicle;extracellular membrane-bounded organelle;extracellular organelle;extracellular region part;extracellular vesicular exosome;focal…	Arrhythmogenic right ventricular cardiomyopathy (ARVC);Dilated cardiomyopathy;ECM-receptor interaction;Focal adhesion;Hypertrophic cardiomyopathy (HCM);Phagosome;Regulation of actin cytoskeleton	REACT_111174;REACT_13552;REACT_150331;REACT_163906;REACT_163942;REACT_20558	29.1868	29.3572	29.1927	28.528	28.6961	28.8359	28.528	28.6961	28.8359	21	21	21	38.5	38.5	38.5	88.053	0	154.25	24166000000	117	2459	P18084;V9GZ57;V9GYZ1;H7C4W1;H7C5U2;H7C580;V9GYD8	P18084;V9GZ57
	-0.412497	2.21677	0.1613	-2.32039	0.0747786	SYMPK	Symplekin	biological adhesion;biological regulation;cell adhesion;cellular macromolecule metabolic process;cellular metabolic process;cellular nitrogen compound metabolic process;cellular process;macromolecule metabolic process;metabolic process;mRNA 3'-end processing;mRNA metabolic process;mRNA polyadenylation;mRNA processing;nitrogen compound metabolic process;nucleic acid metabolic process;nucleobase-co…		cell junction;cell part;cell-cell junction;cytoplasm;cytoskeleton;intracellular non-membrane-bounded organelle;intracellular organelle;intracellular organelle part;intracellular part;membrane;non-membrane-bounded organelle;nuclear part;nucleoplasm;occluding junction;organelle;organelle part;plasma membrane;tight junction	mRNA surveillance pathway;Tight junction		26.7468	26.7103	26.6453	27.2128	27.1533	26.9737	27.2128	27.1533	26.9737	12	12	12	11.9	11.9	11.9	141.15	0	113.78	2837300000	31	4712	Q92797;A0A087WUE9;M0R3C7;Q92797-2	Q92797;A0A087WUE9
	-0.283322	2.21516	0.1613	-1.84609	0.132286	DDX42	ATP-dependent RNA helicase DDX42	cellular macromolecule metabolic process;cellular metabolic process;cellular nitrogen compound metabolic process;cellular process;localization;macromolecule localization;macromolecule metabolic process;metabolic process;nitrogen compound metabolic process;nucleic acid metabolic process;nucleobase-containing compound metabolic process;primary metabolic process;protein localization;RNA metabolic pr…	adenyl nucleotide binding;adenyl ribonucleotide binding;ATP binding;ATPase activity;ATPase activity, coupled;ATP-dependent helicase activity;ATP-dependent RNA helicase activity;binding;catalytic activity;helicase activity;hydrolase activity;hydrolase activity, acting on acid anhydrides;hydrolase activity, acting on acid anhydrides, in phosphorus-containing anhydrides;nucleic acid binding;nucleosi…	Cajal body;cell part;cytoplasm;intracellular membrane-bounded organelle;intracellular non-membrane-bounded organelle;intracellular organelle;intracellular organelle part;intracellular part;membrane;membrane-bounded organelle;non-membrane-bounded organelle;nuclear body;nuclear part;nuclear speck;nucleolus;nucleoplasm;nucleoplasm part;nucleus;organelle;organelle part	Spliceosome		28.0952	28.0719	28.1233	28.449	28.4118	28.2797	28.449	28.4118	28.2797	27	27	27	33.8	33.8	33.8	102.97	0	103.34	14533000000	102	4321	Q86XP3;Q86XP3-2;A0A0A0MSJ0;J3QRI2;J3KTK9	Q86XP3;Q86XP3-2;A0A0A0MSJ0
+	1.74476	2.2117	0.1613	4.05736	0.01648	RBM22	Pre-mRNA-splicing factor RBM22	biological regulation;cellular macromolecule metabolic process;cellular metabolic process;cellular nitrogen compound metabolic process;cellular process;cellular response to chemical stimulus;cellular response to drug;cellular response to stimulus;establishment of localization;establishment of localization in cell;establishment of protein localization;intracellular protein transport;intracellular …	binding;calcium-dependent protein binding;cation binding;ion binding;metal ion binding;nucleic acid binding;nucleocytoplasmic transporter activity;nucleotide binding;pre-mRNA binding;protein binding;RNA binding;snRNA binding;transporter activity	catalytic step 2 spliceosome;cell part;cytoplasm;intracellular membrane-bounded organelle;intracellular organelle;intracellular organelle part;intracellular part;macromolecular complex;membrane-bounded organelle;nuclear part;nucleoplasm;nucleus;organelle;organelle part;ribonucleoprotein complex;spliceosomal complex	Spliceosome		27.4619	27.2437	27.3643	NaN	NaN	NaN	26.2523	25.207	25.3763	4	4	4	15.2	15.2	15.2	46.895	0	27.457	1720700000	7	5592	Q9NW64;Q9NW64-2;E5RJW4;E5RHA8	Q9NW64;Q9NW64-2
	-0.235194	2.20965	0.1613	-1.62712	0.180808	LRRFIP1	Leucine-rich repeat flightless-interacting protein 1	biological regulation;biosynthetic process;cellular biosynthetic process;cellular macromolecule biosynthetic process;cellular macromolecule metabolic process;cellular metabolic process;cellular nitrogen compound metabolic process;cellular process;defense response;immune response;immune system process;innate immune response;macromolecule biosynthetic process;macromolecule metabolic process;metabol…	binding;DNA binding;double-stranded RNA binding;identical protein binding;nucleic acid binding;protein binding;protein dimerization activity;protein homodimerization activity;RNA binding	cell part;cytoplasm;cytoplasmic part;cytoskeleton;cytosol;intracellular membrane-bounded organelle;intracellular non-membrane-bounded organelle;intracellular organelle;intracellular part;membrane;membrane-bounded organelle;non-membrane-bounded organelle;nucleus;organelle;plasma membrane		REACT_121141;REACT_163743	29.7016	29.6854	29.6198	29.8935	29.9727	29.8463	29.8935	29.9727	29.8463	37	37	26	60.1	60.1	42.3	82.688	0	323.31	47786000000	212	3857	Q32MZ4-3;Q32MZ4;Q32MZ4-2;C9JTC6	Q32MZ4-3;Q32MZ4;Q32MZ4-2
	-0.184674	2.20868	0.1613	-1.36796	0.25059	SLC4A2	Anion exchange protein 2	anion transport;bicarbonate transport;biological regulation;cation homeostasis;cellular cation homeostasis;cellular chemical homeostasis;cellular homeostasis;cellular ion homeostasis;cellular monovalent inorganic cation homeostasis;cellular process;chemical homeostasis;establishment of localization;homeostatic process;inorganic anion transport;ion homeostasis;ion transport;monovalent inorganic ca…	active transmembrane transporter activity;anion transmembrane transporter activity;anion:anion antiporter activity;antiporter activity;chloride transmembrane transporter activity;inorganic anion exchanger activity;inorganic anion transmembrane transporter activity;ion transmembrane transporter activity;secondary active transmembrane transporter activity;solute:solute antiporter activity;substrate…	adherens junction;anchoring junction;basolateral plasma membrane;cell junction;cell part;cell-substrate adherens junction;cell-substrate junction;focal adhesion;integral to membrane;integral to plasma membrane;intrinsic to membrane;intrinsic to plasma membrane;membrane;membrane part;plasma membrane;plasma membrane part	Bile secretion;Gastric acid secretion;Pancreatic secretion;Salivary secretion	REACT_19298	29.1753	29.0778	29.1072	29.325	29.324	29.2652	29.325	29.324	29.2652	21	21	21	25.1	25.1	25.1	137.01	0	200.71	27766000000	131	2177	P04920;P04920-2;P04920-3;P48751;H7C1Z2;E9PCP1;F8WD49;P48751-2;P48751-3;C9J9M9;C9J722;C9J035	P04920;P04920-2;P04920-3
	-0.336248	2.20823	0.1613	-2.0535	0.102374	DNMT1	DNA (cytosine-5)-methyltransferase 1	biological regulation;biosynthetic process;cellular biosynthetic process;cellular component organization;cellular component organization at cellular level;cellular component organization or biogenesis;cellular component organization or biogenesis at cellular level;cellular macromolecule biosynthetic process;cellular macromolecule metabolic process;cellular metabolic process;cellular nitrogen comp…	binding;catalytic activity;cation binding;chromatin binding;DNA (cytosine-5-)-methyltransferase activity;DNA binding;DNA-methyltransferase activity;ion binding;metal ion binding;methyl-CpG binding;methyltransferase activity;nucleic acid binding;nucleotide binding;RNA binding;S-adenosylmethionine-dependent methyltransferase activity;sequence-specific DNA binding;transferase activity;transferase ac…	cell part;centromeric heterochromatin;chromatin;chromosomal part;heterochromatin;intracellular membrane-bounded organelle;intracellular organelle;intracellular organelle part;intracellular part;membrane-bounded organelle;nuclear part;nucleoplasm;nucleus;organelle;organelle part;replication fork	Cysteine and methionine metabolism	REACT_263965;REACT_264352;REACT_268237	28.3205	28.2209	28.1228	28.6131	28.5407	28.5191	28.6131	28.5407	28.5191	33	33	26	23.9	23.9	18.6	183.16	0	88.885	16504000000	115	2579	P26358;P26358-2;P26358-3;K7ENW7;K7EMU8;K7EIZ6	P26358;P26358-2;P26358-3
+	0.557555	2.20399	0.164086	2.70675	0.0393196	IGSF8	Immunoglobulin superfamily member 8	anatomical structure development;biological regulation;cell proliferation;cellular component movement;cellular process;developmental process;fertilization;muscle tissue development;nervous system development;regulation of biological process;regulation of cell motility;regulation of cellular component movement;regulation of cellular process;regulation of localization;regulation of locomotion;repro…		axon;cell part;cell projection;extracellular membrane-bounded organelle;extracellular organelle;extracellular region part;extracellular vesicular exosome;integral to membrane;intrinsic to membrane;membrane;membrane part;membrane-bounded organelle;membrane-bounded vesicle;neuron projection;organelle;plasma membrane;synapse;vesicle			30.0821	30.1348	29.9333	29.3197	29.5593	29.5984	29.3197	29.5593	29.5984	19	19	19	39.3	39.3	39.3	65.033	0	131.5	16025000000	76	4753	Q969P0;Q969P0-3;C9J8Z4;Q969P0-2	Q969P0;Q969P0-3;C9J8Z4
	-0.298684	2.19406	0.164996	-1.90073	0.126209	CTTN	Src substrate cortactin	actin cytoskeleton organization;actin cytoskeleton reorganization;actin filament organization;actin filament polymerization;actin filament-based process;actin polymerization or depolymerization;anatomical structure morphogenesis;biological regulation;cell junction assembly;cell junction organization;cell motility;cell part morphogenesis;cell projection assembly;cell projection morphogenesis;cell …	binding;profilin binding;protein binding	adherens junction;anchoring junction;cell cortex;cell cortex part;cell junction;cell part;cell projection;cell projection part;cell-substrate adherens junction;cell-substrate junction;coated pit;cortical cytoskeleton;cytoplasm;cytoplasmic part;cytoskeletal part;cytoskeleton;dendritic spine;extracellular membrane-bounded organelle;extracellular organelle;extracellular region part;extracellular ves…	Bacterial invasion of epithelial cells;Pathogenic Escherichia coli infection;Shigellosis;Tight junction	REACT_355347	30.447	30.3961	30.5349	30.8359	30.7368	30.7013	30.8359	30.7368	30.7013	24	24	23	55.3	55.3	54	61.585	0	220.34	77837000000	190	3639	Q14247;Q14247-3;Q14247-2;H0YCD9;H0YEV2;F8WDD5;F8WEZ6;P14317-2	Q14247;Q14247-3;Q14247-2
	-0.367715	2.18895	0.164996	-2.15567	0.0921836	BCLAF1	Bcl-2-associated transcription factor 1	apoptosis;biological regulation;biosynthetic process;cell death;cellular biosynthetic process;cellular macromolecule biosynthetic process;cellular macromolecule metabolic process;cellular metabolic process;cellular nitrogen compound metabolic process;cellular process;cellular response to stimulus;cellular response to stress;death;macromolecule biosynthetic process;macromolecule metabolic process;…	binding;DNA binding;nucleic acid binding	cell part;cytoplasm;intracellular membrane-bounded organelle;intracellular non-membrane-bounded organelle;intracellular organelle;intracellular organelle part;intracellular part;membrane-bounded organelle;non-membrane-bounded organelle;nuclear part;nucleolus;nucleoplasm;nucleus;organelle;organelle part			29.2542	29.4019	29.2119	29.6623	29.5839	29.7248	29.6623	29.5839	29.7248	29	28	28	40.8	39.6	39.6	106.12	0	279.43	25314000000	145	5649	Q9NYF8;Q9NYF8-2;Q9NYF8-3;E9PK91;E9PK09;E9PQN2;E9PKI6;A0A1W2PQ43;Q9NYF8-4;E9PJA7;H0YF63;H0YF14;H0YF00	Q9NYF8;Q9NYF8-2;Q9NYF8-3;E9PK91;E9PK09;E9PQN2;E9PKI6;A0A1W2PQ43;Q9NYF8-4
+	0.54543	2.18834	0.164996	2.66411	0.0410945	CSPG4	Chondroitin sulfate proteoglycan 4	activation of MAPK activity;amine metabolic process;aminoglycan biosynthetic process;aminoglycan catabolic process;aminoglycan metabolic process;anatomical structure formation involved in morphogenesis;angiogenesis;biological regulation;biosynthetic process;carbohydrate biosynthetic process;carbohydrate catabolic process;carbohydrate metabolic process;catabolic process;cell migration;cell motilit…	binding;enzyme binding;kinase binding;molecular transducer activity;protein binding;protein kinase binding;signal transducer activity	adherens junction;anchoring junction;apical plasma membrane;cell junction;cell part;cell projection membrane;cell projection part;cell surface;cell-substrate adherens junction;cell-substrate junction;cytoplasmic part;extracellular membrane-bounded organelle;extracellular organelle;extracellular region;extracellular region part;extracellular vesicular exosome;focal adhesion;Golgi apparatus part;Go…		REACT_120800;REACT_120888;REACT_120989;REACT_121408;REACT_267648;REACT_267917;REACT_268113;REACT_268678;REACT_268749	29.0593	29.3035	29.2615	28.5729	28.6085	28.8066	28.5729	28.6085	28.8066	44	44	44	30.9	30.9	30.9	250.53	0	256.59	29597000000	157	4139	Q6UVK1	Q6UVK1
	-0.140539	2.18339	0.16691	-1.10597	0.357361	HSF1;HSF2	Heat shock factor protein 1;Heat shock factor protein 2	anatomical structure development;biological regulation;biosynthetic process;cell cycle phase;cell cycle process;cellular biosynthetic process;cellular macromolecule biosynthetic process;cellular macromolecule metabolic process;cellular metabolic process;cellular nitrogen compound metabolic process;cellular process;cellular protein metabolic process;cellular response to heat;cellular response to s…	binding;chromatin binding;core promoter proximal region DNA binding;core promoter proximal region sequence-specific DNA binding;DNA binding;intronic transcription regulatory region DNA binding;intronic transcription regulatory region sequence-specific DNA binding;nucleic acid binding;nucleic acid binding transcription factor activity;protein binding transcription factor activity;regulatory region…	cell part;cytoplasm;cytoplasmic part;cytosol;intracellular membrane-bounded organelle;intracellular organelle;intracellular organelle part;intracellular part;macromolecular complex;membrane-bounded organelle;nuclear part;nucleoplasm;nucleus;organelle;organelle part;pronucleus;protein complex		REACT_264071;REACT_264075;REACT_264164;REACT_264487	27.4844	27.4315	27.4475	27.5567	27.6332	27.5951	27.5567	27.6332	27.5951	2	2	2	3.4	3.4	3.4	57.26	0.0001879	3.5104	2024700000	11	1023	Q00613;E9PMQ6;Q00613-2;Q03933;Q03933-2;A0A087X1F9;E9PI02	Q00613;E9PMQ6;Q00613-2;Q03933;Q03933-2;A0A087X1F9;E9PI02
	0.415753	2.17992	0.16691	2.30631	0.0757303	SRGAP2;SRGAP2C	SLIT-ROBO Rho GTPase-activating protein 2;SLIT-ROBO Rho GTPase-activating protein 2C	actin filament severing;actin filament-based process;anatomical structure development;anatomical structure morphogenesis;axon guidance;biological adhesion;biological regulation;cell adhesion;cell morphogenesis;cell morphogenesis involved in differentiation;cell part morphogenesis;cell projection assembly;cell projection morphogenesis;cell projection organization;cell-substrate adhesion;cellular c…	binding;enzyme activator activity;enzyme binding;enzyme regulator activity;GTPase activator activity;GTPase binding;GTPase regulator activity;identical protein binding;nucleoside-triphosphatase regulator activity;protein binding;protein dimerization activity;protein heterodimerization activity;protein homodimerization activity;Rac GTPase binding;Ras GTPase binding;Rho GTPase binding;small GTPase …	cell junction;cell part;cell projection;cell projection part;cytoplasm;cytoplasmic membrane-bounded vesicle;cytoplasmic part;cytoplasmic vesicle;cytoskeletal part;cytosol;dendritic spine head;endocytic vesicle;intracellular membrane-bounded organelle;intracellular organelle;intracellular organelle part;intracellular part;lamellipodium;membrane;membrane-bounded organelle;membrane-bounded vesicle;n…	Axon guidance	REACT_11051;REACT_19342;REACT_355252	29.1383	29.0144	29.2114	28.6669	28.6339	28.816	28.6669	28.6339	28.816	34	34	1	39.7	39.7	2.2	120.87	0	268.88	29354000000	148	1894	O75044;A0A286YEY3;P0DJJ0	O75044;A0A286YEY3;P0DJJ0
+	1.33054	2.16114	0.172801	3.69575	0.0202887	BAZ2A	Bromodomain adjacent to zinc finger domain protein 2A	biological regulation;biosynthetic process;cellular biosynthetic process;cellular component assembly;cellular component assembly at cellular level;cellular component organization;cellular component organization at cellular level;cellular component organization or biogenesis;cellular component organization or biogenesis at cellular level;cellular macromolecule biosynthetic process;cellular macromo…	binding;cation binding;DNA binding;histone acetyl-lysine binding;histone binding;ion binding;ligand-dependent nuclear receptor binding;metal ion binding;nucleic acid binding;protein binding;receptor binding;RNA binding;transition metal ion binding;zinc ion binding	cell part;chromatin;chromatin remodeling complex;chromatin silencing complex;chromosomal part;heterochromatin;intracellular membrane-bounded organelle;intracellular non-membrane-bounded organelle;intracellular organelle;intracellular organelle part;intracellular part;macromolecular complex;membrane-bounded organelle;non-membrane-bounded organelle;nuclear part;nucleolus;nucleus;organelle;organelle…		REACT_263965	26.4434	26.7433	26.6003	NaN	NaN	NaN	24.8804	25.1943	25.7208	10	10	10	7.1	7.1	7.1	211.2	0	24.886	1279700000	13	1134	Q9UIF9;J3KPG5;F8VU39;Q9UIF9-2;Q9UIF9-3;A0A0C4DGI9;H0YHQ7	Q9UIF9;J3KPG5;F8VU39;Q9UIF9-2;Q9UIF9-3;A0A0C4DGI9
+	1.56882	2.15593	0.172801	3.8487	0.0194824	NFXL1	NF-X1-type zinc finger protein NFXL1	biological regulation;biosynthetic process;cellular biosynthetic process;cellular macromolecule biosynthetic process;cellular macromolecule metabolic process;cellular metabolic process;cellular nitrogen compound metabolic process;cellular process;macromolecule biosynthetic process;macromolecule metabolic process;metabolic process;negative regulation of biological process;negative regulation of bi…	binding;cation binding;DNA binding;ion binding;metal ion binding;nucleic acid binding;nucleic acid binding transcription factor activity;regulatory region DNA binding;regulatory region nucleic acid binding;RNA polymerase II core promoter proximal region sequence-specific DNA binding transcription factor activity;RNA polymerase II core promoter proximal region sequence-specific DNA binding transcr…	cell part;integral to membrane;intracellular membrane-bounded organelle;intracellular organelle;intracellular part;intrinsic to membrane;membrane;membrane part;membrane-bounded organelle;nucleus;organelle			26.3726	26.2414	25.959	NaN	NaN	NaN	24.1368	25.1149	24.6148	7	7	7	12.3	12.3	12.3	101.34	0	14.83	947090000	14	4161	Q6ZNB6;Q6ZNB6-2	Q6ZNB6;Q6ZNB6-2
+	-0.626839	2.15447	0.173121	-2.81056	0.0372737	WDR81	WD repeat-containing protein 81	biological regulation;negative regulation of catalytic activity;negative regulation of hydrolase activity;negative regulation of molecular function;negative regulation of phosphatase activity;regulation of biological process;regulation of catalytic activity;regulation of cellular metabolic process;regulation of cellular process;regulation of dephosphorylation;regulation of hydrolase activity;regu…	catalytic activity;transferase activity;transferase activity, transferring phosphorus-containing groups				26.5789	26.7925	26.491	27.2539	27.3906	27.0985	27.2539	27.3906	27.0985	9	9	9	7.3	7.3	7.3	211.69	0	17.443	2692700000	20	337	Q562E7;A0A0J9YXM6;Q562E7-4;Q562E7-3;E9PDG3;Q562E7-2;Q562E7-6;Q562E7-5;I3L1G2	Q562E7;A0A0J9YXM6;Q562E7-4;Q562E7-3
+	1.74041	2.15286	0.173121	3.93804	0.0182564	UBE2G2	Ubiquitin-conjugating enzyme E2 G2	carbohydrate metabolic process;catabolic process;cellular carbohydrate metabolic process;cellular catabolic process;cellular macromolecule catabolic process;cellular macromolecule metabolic process;cellular metabolic process;cellular process;cellular protein catabolic process;cellular protein metabolic process;ER-associated protein catabolic process;glycosylation;macromolecule catabolic process;m…	acid-amino acid ligase activity;adenyl nucleotide binding;adenyl ribonucleotide binding;ATP binding;binding;catalytic activity;enzyme binding;ligase activity;ligase activity, forming carbon-nitrogen bonds;nucleotide binding;protein binding;purine nucleotide binding;purine ribonucleoside triphosphate binding;purine ribonucleotide binding;ribonucleotide binding;small conjugating protein ligase acti…	cell part;cytoplasmic part;cytosol;endoplasmic reticulum;intracellular membrane-bounded organelle;intracellular organelle;intracellular part;membrane-bounded organelle;organelle	Parkinson's disease;Protein processing in endoplasmic reticulum;Ubiquitin mediated proteolysis	REACT_75842	27.3191	27.3833	27.4809	NaN	NaN	NaN	25.0612	26.2343	25.6665	2	2	2	12.1	12.1	12.1	18.566	0.00019055	3.802	1491400000	9	3119	P60604;P60604-2	P60604;P60604-2
+	0.515828	2.14995	0.173121	2.55944	0.0484505	RAB22A	Ras-related protein Rab-22A	biological regulation;cellular component organization;cellular component organization at cellular level;cellular component organization or biogenesis;cellular component organization or biogenesis at cellular level;cellular membrane organization;cellular process;cellular response to stimulus;endocytosis;endosome organization;establishment of localization;establishment of localization in cell;estab…	binding;catalytic activity;GDP binding;GTP binding;GTPase activity;guanyl nucleotide binding;guanyl ribonucleotide binding;hydrolase activity;hydrolase activity, acting on acid anhydrides;hydrolase activity, acting on acid anhydrides, in phosphorus-containing anhydrides;nucleoside-triphosphatase activity;nucleotide binding;purine nucleotide binding;purine ribonucleoside triphosphate binding;purin…	actin cytoskeleton;cell part;cell projection;cytoplasmic membrane-bounded vesicle;cytoplasmic part;cytoplasmic vesicle;cytoplasmic vesicle membrane;cytoplasmic vesicle part;cytoskeleton;early endosome;endocytic vesicle;endocytic vesicle membrane;endosomal part;endosome;endosome membrane;extracellular membrane-bounded organelle;extracellular organelle;extracellular region part;extracellular vesicu…	Endocytosis		28.002	28.2885	27.9926	27.5675	27.6344	27.5337	27.5675	27.6344	27.5337	7	7	5	49.5	49.5	38.1	21.855	0	36.474	2915200000	22	5872	Q9UL26	Q9UL26
+	1.0666	2.14166	0.173121	3.42859	0.0201416	LIMCH1	LIM and calponin homology domains-containing protein 1	actin cytoskeleton organization;actin filament-based process;actomyosin structure organization;cellular component organization;cellular component organization at cellular level;cellular component organization or biogenesis;cellular component organization or biogenesis at cellular level;cellular process;cytoskeleton organization;organelle organization	binding;cation binding;ion binding;metal ion binding;transition metal ion binding;zinc ion binding				26.3047	26.6671	26.5181	NaN	NaN	NaN	25.4829	25.0899	25.7173	7	7	7	9.3	9.3	9.3	121.87	0	13.428	794160000	12	5932	Q9UPQ0;Q9UPQ0-4;Q9UPQ0-10;Q9UPQ0-2;Q9UPQ0-3;Q9UPQ0-6;E7EPK0;E9PDJ9;H0Y8P3;D6RD46;G5EA03;Q9UPQ0-9;Q9UPQ0-8;Q9UPQ0-5	Q9UPQ0;Q9UPQ0-4;Q9UPQ0-10;Q9UPQ0-2;Q9UPQ0-3;Q9UPQ0-6;E7EPK0;E9PDJ9;H0Y8P3;D6RD46;G5EA03;Q9UPQ0-9;Q9UPQ0-8;Q9UPQ0-5
	-0.187427	2.1412	0.173121	-1.36704	0.250384	U2AF2	Splicing factor U2AF 65 kDa subunit	biological regulation;biosynthetic process;cellular biosynthetic process;cellular macromolecule biosynthetic process;cellular macromolecule metabolic process;cellular metabolic process;cellular nitrogen compound metabolic process;cellular process;establishment of localization;establishment of localization in cell;establishment of RNA localization;gene expression;intracellular transport;macromolec…	binding;enzyme binding;nucleic acid binding;nucleotide binding;protein binding;RNA binding	cell part;intracellular membrane-bounded organelle;intracellular organelle;intracellular organelle part;intracellular part;macromolecular complex;membrane-bounded organelle;nuclear body;nuclear part;nuclear speck;nucleoplasm;nucleoplasm part;nucleus;organelle;organelle part;ribonucleoprotein complex;spliceosomal complex	Spliceosome	REACT_1597;REACT_1849;REACT_387;REACT_467	30.793	30.8735	30.8486	31.0493	31.0589	30.9691	31.0493	31.0589	30.9691	20	20	20	52.4	52.4	52.4	53.5	0	155.35	68211000000	183	2580	P26368;P26368-2;K7ENG2;K7ELP8	P26368;P26368-2;K7ENG2
+	-0.800271	2.13848	0.173121	-3.09334	0.0269799	VRK2	Serine/threonine-protein kinase VRK2	biological regulation;cell surface receptor linked signaling pathway;cellular component organization;cellular component organization or biogenesis;cellular macromolecule metabolic process;cellular membrane organization;cellular metabolic process;cellular process;cellular protein metabolic process;cellular response to chemical stimulus;cellular response to oxidative stress;cellular response to sti…	adenyl nucleotide binding;adenyl ribonucleotide binding;ATP binding;binding;catalytic activity;enzyme binding;kinase activity;kinase binding;nucleotide binding;phosphotransferase activity, alcohol group as acceptor;protein binding;protein domain specific binding;protein kinase activity;protein kinase binding;protein serine/threonine kinase activity;purine nucleotide binding;purine ribonucleoside …	cell part;cytoplasm;cytoplasmic part;endoplasmic reticulum;endoplasmic reticulum membrane;endoplasmic reticulum part;integral to membrane;intracellular membrane-bounded organelle;intracellular organelle;intracellular organelle part;intracellular part;intrinsic to membrane;macromolecular complex;membrane;membrane part;membrane-bounded organelle;mitochondrial membrane;mitochondrial part;nucleus;org…		REACT_160242;REACT_160251	26.81	26.7301	26.8627	27.9021	27.5073	27.3942	27.9021	27.5073	27.3942	7	7	7	17.1	17.1	17.1	58.14	0	11.463	2001300000	20	4323	Q86Y07;Q86Y07-5;Q86Y07-2;Q86Y07-3;Q86Y07-4;E7ERS5;E9PBU1	Q86Y07;Q86Y07-5;Q86Y07-2;Q86Y07-3;Q86Y07-4
	0.405357	2.13827	0.173121	2.24698	0.0799291	CD44	CD44 antigen	amine metabolic process;aminoglycan catabolic process;aminoglycan metabolic process;anatomical structure development;anatomical structure morphogenesis;biological adhesion;biological regulation;blood coagulation;branching involved in prostate gland morphogenesis;branching involved in ureteric bud morphogenesis;branching morphogenesis of a tube;carbohydrate catabolic process;carbohydrate metabolic…	binding;carbohydrate binding;catalytic activity;collagen binding;glycosaminoglycan binding;hexosaminidase activity;hyaluronic acid binding;hyalurononglucosaminidase activity;hydrolase activity;hydrolase activity, acting on glycosyl bonds;hydrolase activity, hydrolyzing O-glycosyl compounds;pattern binding;polysaccharide binding;protein binding	adherens junction;anchoring junction;basolateral plasma membrane;cell junction;cell part;cell surface;cell-substrate adherens junction;cell-substrate junction;cytoplasm;cytoplasmic part;external side of plasma membrane;extracellular membrane-bounded organelle;extracellular organelle;extracellular region part;extracellular vesicular exosome;focal adhesion;Golgi apparatus;integral to membrane;integ…	ECM-receptor interaction;Hematopoietic cell lineage;Shigellosis	REACT_118572;REACT_12051;REACT_120996;REACT_13552;REACT_25078	33.443	33.6027	33.6498	33.1336	33.0885	33.2573	33.1336	33.0885	33.2573	18	18	18	19.1	19.1	19.1	81.537	0	323.31	512810000000	458	2417	P16070;P16070-18;P16070-8;P16070-7;P16070-12;P16070-3;P16070-4;P16070-6;P16070-17;P16070-5;P16070-16;P16070-10;P16070-11;P16070-13;P16070-14;H0Y2P0;H0YD13;H0YDW7;P16070-15;H0Y5E4;H0YE40;P16070-9;H0YCV9;H0YDX6;E9PKC6;H0YD17;J3KN83;P16070-19;Q86UZ1;H0YEU1;H0YEV3;H0YD90	P16070;P16070-18;P16070-8;P16070-7;P16070-12;P16070-3;P16070-4;P16070-6;P16070-17;P16070-5;P16070-16;P16070-10;P16070-11;P16070-13;P16070-14;H0Y2P0;H0YD13;H0YDW7;P16070-15;H0Y5E4;H0YE40;P16070-9;H0YCV9
	0.485989	2.13538	0.173121	2.47229	0.053974	POLA2	DNA polymerase alpha subunit B	anatomical structure homeostasis;biological regulation;biosynthetic process;cell cycle;cell cycle process;cellular biosynthetic process;cellular component organization;cellular component organization at cellular level;cellular component organization or biogenesis;cellular component organization or biogenesis at cellular level;cellular macromolecule biosynthetic process;cellular macromolecule meta…	binding;catalytic activity;DNA binding;DNA polymerase activity;DNA-directed DNA polymerase activity;nucleic acid binding;nucleotidyltransferase activity;protein binding;protein dimerization activity;protein heterodimerization activity;transferase activity;transferase activity, transferring phosphorus-containing groups	alpha DNA polymerase:primase complex;cell part;chromosomal part;cytoplasm;intracellular organelle part;intracellular part;macromolecular complex;nuclear chromosome part;nuclear part;nucleoplasm;organelle part;protein complex	DNA replication;Purine metabolism;Pyrimidine metabolism	REACT_1095;REACT_1385;REACT_1792;REACT_1838;REACT_2244;REACT_329;REACT_70;REACT_7987;REACT_7993	28.127	28.0751	28.2349	27.5219	27.6444	27.8127	27.5219	27.6444	27.8127	8	8	8	20.9	20.9	20.9	65.947	0	26.63	4475500000	26	3630	Q14181;Q14181-2;E9PIQ6	Q14181;Q14181-2
+	-1.0684	2.13263	0.175989	-3.4168	0.0196207	ANAPC4	Anaphase-promoting complex subunit 4	anaphase-promoting complex-dependent proteasomal ubiquitin-dependent protein catabolic process;biological regulation;catabolic process;cell cycle;cell cycle checkpoint;cell cycle phase;cell cycle process;cell division;cellular catabolic process;cellular component organization;cellular component organization at cellular level;cellular component organization or biogenesis;cellular component organiz…	acid-amino acid ligase activity;binding;catalytic activity;enzyme binding;ligase activity;ligase activity, forming carbon-nitrogen bonds;phosphatase binding;protein binding;protein phosphatase binding;small conjugating protein ligase activity;ubiquitin-protein ligase activity	anaphase-promoting complex;cell part;cullin-RING ubiquitin ligase complex;cytoplasmic part;cytosol;intracellular membrane-bounded organelle;intracellular organelle;intracellular organelle part;intracellular part;macromolecular complex;membrane-bounded organelle;nuclear part;nuclear ubiquitin ligase complex;nucleoplasm;nucleus;organelle;organelle part;protein complex;ubiquitin ligase complex	Cell cycle;Cell cycle - yeast;Meiosis - yeast;Oocyte meiosis;Progesterone-mediated oocyte maturation;Ubiquitin mediated proteolysis	REACT_1072;REACT_150471;REACT_169168;REACT_6761;REACT_6781;REACT_6785;REACT_6820;REACT_6837;REACT_6850;REACT_6867;REACT_6871;REACT_6904;REACT_75842;REACT_8017	26.0947	25.5041	25.5392	26.8011	26.6109	26.9312	26.8011	26.6109	26.9312	5	5	5	9.9	9.9	9.9	92.115	0	20.37	993500000	12	5840	Q9UJX5;Q9UJX5-3;Q9UJX5-2;D6RAP6;D6RFM7	Q9UJX5;Q9UJX5-3;Q9UJX5-2
+	-0.784794	2.12325	0.175989	-3.05144	0.0267355	TSC22D2	TSC22 domain family protein 2	response to abiotic stimulus;response to osmotic stress;response to stimulus;response to stress	nucleic acid binding transcription factor activity;sequence-specific DNA binding transcription factor activity				27.8509	27.4463	27.5452	28.5071	28.4893	28.2004	28.5071	28.4893	28.2004	7	6	5	8.2	7.1	5.1	79.227	0	9.5122	2494900000	17	1909	O75157;O75157-2;H0Y865;Q99576;Q99576-3;Q5JRJ0;E7EWD5;Q99576-4	O75157;O75157-2;H0Y865
	0.402957	2.12208	0.175989	2.22911	0.0822917	ITGA3	Integrin alpha-3;Integrin alpha-3 heavy chain;Integrin alpha-3 light chain	anatomical structure development;behavior;biological adhesion;biological regulation;blood coagulation;cell adhesion;cell differentiation;cell migration;cell motility;cell surface receptor linked signaling pathway;cell-matrix adhesion;cell-substrate adhesion;cellular component maintenance;cellular component maintenance at cellular level;cellular component movement;cellular component organization;c…	binding;cation binding;enzyme binding;glycoprotein binding;ion binding;metal ion binding;protease binding;protein binding;protein dimerization activity;protein heterodimerization activity	adherens junction;alpha3-beta1 integrin complex;anchoring junction;basolateral plasma membrane;cell junction;cell part;cell periphery;cell projection membrane;cell projection part;cell surface;cell-substrate adherens junction;cell-substrate junction;cytoplasmic part;excitatory synapse;external side of plasma membrane;extracellular membrane-bounded organelle;extracellular organelle;extracellular r…	Arrhythmogenic right ventricular cardiomyopathy (ARVC);Dilated cardiomyopathy;ECM-receptor interaction;Focal adhesion;Hematopoietic cell lineage;Hypertrophic cardiomyopathy (HCM);Pathways in cancer;Regulation of actin cytoskeleton;Small cell lung cancer	REACT_12560;REACT_13552;REACT_169262	30.0456	29.8775	30.1433	29.6185	29.5809	29.6582	29.6185	29.5809	29.6582	17	17	17	18.3	18.3	18.3	116.61	0	104.19	22745000000	90	2575	P26006;P26006-1;D6R9X8;H0YA49;H0YA32;K7EMU3	P26006;P26006-1
	-0.268321	2.12194	0.175989	-1.74474	0.150972	SMC1A	Structural maintenance of chromosomes protein 1A;Structural maintenance of chromosomes protein	biological regulation;cell cycle;cell cycle checkpoint;cell cycle phase;cell cycle process;cell division;cellular component organization;cellular component organization at cellular level;cellular component organization or biogenesis;cellular component organization or biogenesis at cellular level;cellular macromolecule metabolic process;cellular metabolic process;cellular nitrogen compound metabol…	adenyl nucleotide binding;adenyl ribonucleotide binding;ATP binding;binding;catalytic activity;chromatin binding;hydrolase activity;hydrolase activity, acting on acid anhydrides;hydrolase activity, acting on acid anhydrides, in phosphorus-containing anhydrides;microtubule motor activity;motor activity;nucleoside-triphosphatase activity;nucleotide binding;protein binding;protein dimerization activ…	cell part;chromosomal part;chromosome;chromosome, centromeric region;cohesin complex;cohesin core heterodimer;condensed chromosome;condensed chromosome kinetochore;condensed nuclear chromosome;cytoplasm;cytoplasmic part;cytosol;intracellular membrane-bounded organelle;intracellular non-membrane-bounded organelle;intracellular organelle;intracellular organelle part;intracellular part;kinetochore;m…	Cell cycle;Cell cycle - yeast;Meiosis - yeast;Oocyte meiosis	REACT_150266;REACT_150421;REACT_150425;REACT_150471;REACT_355174;REACT_467;REACT_75792	29.4538	29.4474	29.3838	29.6109	29.6987	29.7803	29.6109	29.6987	29.7803	69	69	69	53.9	53.9	53.9	143.23	0	323.31	72581000000	343	3671	Q14683;G8JLG1;H0Y7K8;V9GY57;V9GYN9	Q14683;G8JLG1
+	0.555642	2.11379	0.175989	2.62121	0.0441914	USP24	Ubiquitin carboxyl-terminal hydrolase 24	biological regulation;catabolic process;cellular catabolic process;cellular macromolecule catabolic process;cellular macromolecule metabolic process;cellular metabolic process;cellular process;cellular protein metabolic process;macromolecule catabolic process;macromolecule metabolic process;macromolecule modification;metabolic process;modification-dependent macromolecule catabolic process;modific…	catalytic activity;cysteine-type endopeptidase activity;cysteine-type peptidase activity;endopeptidase activity;hydrolase activity;peptidase activity;peptidase activity, acting on L-amino acid peptides;small conjugating protein-specific protease activity;ubiquitin-specific protease activity				27.7387	27.9353	27.9896	27.3617	27.1777	27.4573	27.3617	27.1777	27.4573	23	23	23	12.7	12.7	12.7	294.36	0	58.543	6777300000	58	5937	Q9UPU5;A0A0U1RQI9	Q9UPU5
+	2.33945	2.11093	0.175989	5.02189	0.0167027	PSEN1	Presenilin-1;Presenilin-1 NTF subunit;Presenilin-1 CTF subunit;Presenilin-1 CTF12;Presenilin	acidic amino acid transport;activation of immune response;activation of MAPKK activity;activation of protein kinase activity;amine transport;amino acid transport;amyloid precursor protein catabolic process;amyloid precursor protein metabolic process;anatomical structure development;anatomical structure formation involved in morphogenesis;anatomical structure morphogenesis;anion transport;anterior…	aspartic-type endopeptidase activity;aspartic-type peptidase activity;beta-catenin binding;binding;cadherin binding;calcium channel activity;catalytic activity;cation channel activity;cation transmembrane transporter activity;cell adhesion molecule binding;channel activity;endopeptidase activity;hydrolase activity;ion channel activity;ion transmembrane transporter activity;passive transmembrane t…	aggresome;apical plasma membrane;axon;cell body;cell cortex;cell part;cell projection;cell projection part;cell surface;centrosome;chromosomal part;ciliary rootlet;cilium part;contractile fiber part;cytoplasmic part;cytoplasmic vesicle;cytoskeletal part;dendritic shaft;endoplasmic reticulum;endoplasmic reticulum membrane;endoplasmic reticulum part;gamma-secretase complex;Golgi apparatus;Golgi app…	Alzheimer's disease;Neurotrophin signaling pathway;Notch signaling pathway;Wnt signaling pathway	REACT_118572	27.1901	NaN	27.062	NaN	NaN	NaN	25.0187	24.2274	25.1138	3	3	2	16.1	16.1	12.8	52.667	0	20.069	1226400000	6	912	P49768;E7ES96;P49768-7;P49768-2	P49768;E7ES96;P49768-7;P49768-2
+	1.62753	2.10844	0.175989	3.79251	0.0184	CDC23	Cell division cycle protein 23 homolog	anaphase-promoting complex-dependent proteasomal ubiquitin-dependent protein catabolic process;biological regulation;catabolic process;cell cycle;cell cycle checkpoint;cell cycle phase;cell cycle process;cell division;cellular catabolic process;cellular component organization;cellular component organization at cellular level;cellular component organization or biogenesis;cellular component organiz…	acid-amino acid ligase activity;catalytic activity;ligase activity;ligase activity, forming carbon-nitrogen bonds;small conjugating protein ligase activity;ubiquitin-protein ligase activity	anaphase-promoting complex;cell part;cullin-RING ubiquitin ligase complex;cytoplasmic part;cytosol;intracellular;intracellular organelle part;intracellular part;macromolecular complex;nuclear part;nuclear ubiquitin ligase complex;nucleoplasm;organelle part;protein complex;ubiquitin ligase complex	Cell cycle;Cell cycle - yeast;Meiosis - yeast;Oocyte meiosis;Progesterone-mediated oocyte maturation;Ubiquitin mediated proteolysis	REACT_1072;REACT_150471;REACT_169168;REACT_6761;REACT_6781;REACT_6785;REACT_6820;REACT_6837;REACT_6850;REACT_6867;REACT_6871;REACT_6904;REACT_75842;REACT_8017	26.8008	27.0653	26.7586	NaN	NaN	NaN	25.2076	24.723	25.8115	9	9	9	16.6	16.6	16.6	68.833	0	31.29	1250000000	16	5838	Q9UJX2;Q9UJX2-3;Q9UJX2-2;D6RBY8;D6RCF8;H0Y936	Q9UJX2;Q9UJX2-3
	-0.404023	2.10752	0.175989	-2.22288	0.0830207	SMAP;C11orf58	Small acidic protein						30.3456	30.2626	30.2539	30.8096	30.716	30.5486	30.8096	30.716	30.5486	9	9	9	53.6	53.6	53.6	20.332	0	323.31	49841000000	133	1597	O00193;E9PM92;E9PRZ9;E9PQA1	O00193;E9PM92;E9PRZ9
	-0.264365	2.10732	0.175989	-1.72221	0.155527	AIMP2	Aminoacyl tRNA synthase complex-interacting multifunctional protein 2	amine metabolic process;amino acid activation;apoptosis;biological regulation;carboxylic acid metabolic process;cell death;cell differentiation;cellular amine metabolic process;cellular amino acid metabolic process;cellular developmental process;cellular ketone metabolic process;cellular macromolecule metabolic process;cellular metabolic process;cellular nitrogen compound metabolic process;cellul…		cell part;cytoplasmic part;cytosol;intracellular membrane-bounded organelle;intracellular organelle;intracellular part;membrane;membrane-bounded organelle;nucleus;organelle		REACT_15306	30.9708	30.8973	30.859	31.1211	31.257	31.142	31.1211	31.257	31.142	12	12	12	50.3	50.3	50.3	35.348	0	187.08	62433000000	115	3517	Q13155;A8MU58;F8W950	Q13155;A8MU58;F8W950
+	0.719847	2.10605	0.175989	2.92852	0.0341429	TSPAN14	Tetraspanin-14;Tetraspanin	biological regulation;establishment of localization;establishment of protein localization;establishment of protein localization in membrane;establishment of protein localization in plasma membrane;macromolecule metabolic process;metabolic process;positive regulation of biological process;positive regulation of cell communication;positive regulation of cellular process;positive regulation of Notch…	binding;enzyme binding;protein binding	cell part;cell surface;integral to membrane;intrinsic to membrane;membrane;membrane part;plasma membrane			28.0297	28.2102	27.7713	27.1449	27.3281	27.3787	27.1449	27.3281	27.3787	5	5	5	21.1	21.1	21.1	30.69	0	26.107	2937800000	19	524	Q8NG11;A6NEP9;Q8NG11-2;H7BXY6;Q8NG11-3	Q8NG11;A6NEP9;Q8NG11-2;H7BXY6;Q8NG11-3
	0.341868	2.10486	0.17607	2.01931	0.108646	ZRANB2	Zinc finger Ran-binding domain-containing protein 2	biological regulation;cellular macromolecule metabolic process;cellular metabolic process;cellular nitrogen compound metabolic process;cellular process;macromolecule metabolic process;metabolic process;mRNA metabolic process;mRNA processing;nitrogen compound metabolic process;nucleic acid metabolic process;nucleobase-containing compound metabolic process;primary metabolic process;regulation of bi…	binding;cation binding;ion binding;metal ion binding;nucleic acid binding;nucleic acid binding transcription factor activity;RNA binding;sequence-specific DNA binding transcription factor activity;transition metal ion binding;zinc ion binding	cell part;intracellular membrane-bounded organelle;intracellular organelle;intracellular organelle part;intracellular part;membrane-bounded organelle;nuclear part;nucleoplasm;nucleus;organelle;organelle part			28.1965	28.2471	28.2133	27.87	27.9977	27.7636	27.87	27.9977	27.7636	9	9	9	29.1	29.1	29.1	37.404	0	87.363	6233400000	30	2047	O95218;O95218-2	O95218;O95218-2
	-0.13359	2.10249	0.17607	-1.05088	0.383096	FAHD2A	Fumarylacetoacetate hydrolase domain-containing protein 2A		binding;catalytic activity;cation binding;hydrolase activity;ion binding;metal ion binding				29.2543	29.2147	29.2322	29.3353	29.351	29.4156	29.3353	29.351	29.4156	13	13	4	57	57	21.3	34.596	0	158.51	17863000000	78	4863	Q96GK7;C9JGM0	Q96GK7
+	-0.528117	2.0987	0.17607	-2.54532	0.049	TRMT2A	tRNA (uracil-5-)-methyltransferase homolog A	cellular macromolecule metabolic process;cellular metabolic process;cellular nitrogen compound metabolic process;cellular process;macromolecule metabolic process;metabolic process;nitrogen compound metabolic process;nucleic acid metabolic process;nucleobase-containing compound metabolic process;primary metabolic process;RNA metabolic process;RNA processing	binding;catalytic activity;methyltransferase activity;nucleic acid binding;nucleotide binding;RNA methyltransferase activity;transferase activity;transferase activity, transferring one-carbon groups				27.5121	27.1951	27.3002	27.7998	27.8218	27.9702	27.7998	27.8218	27.9702	8	8	8	15.5	15.5	15.5	68.725	0	11.839	2508800000	15	1056	Q8IZ69;F2Z2W7;Q8IZ69-2;C9K041	Q8IZ69;F2Z2W7;Q8IZ69-2
	-0.190783	2.09391	0.17607	-1.37302	0.247927	ADSS	Adenylosuccinate synthetase isozyme 2	amine metabolic process;AMP biosynthetic process;AMP metabolic process;aspartate family amino acid metabolic process;aspartate metabolic process;biosynthetic process;carboxylic acid metabolic process;cellular amine metabolic process;cellular amino acid metabolic process;cellular aromatic compound metabolic process;cellular biosynthetic process;cellular ketone metabolic process;cellular metabolic …	adenylosuccinate synthase activity;anion binding;binding;catalytic activity;cation binding;GTP binding;guanyl nucleotide binding;guanyl ribonucleotide binding;ion binding;ligase activity;ligase activity, forming carbon-nitrogen bonds;magnesium ion binding;metal ion binding;nucleotide binding;phosphate ion binding;purine nucleotide binding;purine ribonucleoside triphosphate binding;purine ribonucl…	cell part;cytoplasm;cytoplasmic part;cytosol;extracellular membrane-bounded organelle;extracellular organelle;extracellular region part;extracellular vesicular exosome;intracellular part;membrane;membrane-bounded organelle;membrane-bounded vesicle;organelle;plasma membrane;vesicle	Alanine, aspartate and glutamate metabolism;Purine metabolism	REACT_1776	29.5319	29.4142	29.4189	29.6581	29.6389	29.6403	29.6581	29.6389	29.6403	24	24	24	56.4	56.4	56.4	50.097	0	90.845	32994000000	122	2652	P30520;Q8N142;Q8N142-2;G3V5D8;G3V232	P30520
	0.494549	2.09298	0.17607	2.46007	0.0557253	SYTL4	Synaptotagmin-like protein 4	biological regulation;calcium ion-dependent exocytosis of neurotransmitter;cellular component organization;cellular component organization at cellular level;cellular component organization or biogenesis;cellular component organization or biogenesis at cellular level;cellular membrane fusion;cellular membrane organization;cellular process;establishment of localization;establishment of localization…	binding;calcium ion binding;calcium-dependent phospholipid binding;cation binding;clathrin binding;ion binding;lipid binding;metal ion binding;neurexin family protein binding;phospholipid binding;protein binding;SNARE binding;syntaxin binding;transition metal ion binding;zinc ion binding	cell part;centrosome;cytoplasm;cytoplasmic membrane-bounded vesicle;cytoplasmic part;cytoplasmic vesicle;cytoplasmic vesicle membrane;cytoplasmic vesicle part;cytoskeletal part;endosome;exocytic vesicle;extrinsic to membrane;intracellular membrane-bounded organelle;intracellular non-membrane-bounded organelle;intracellular organelle;intracellular organelle part;intracellular part;membrane;membran…			28.3299	28.3542	28.3956	27.7711	27.7614	28.0637	27.7711	27.7614	28.0637	14	14	14	28	28	28	76.023	0	44.333	7922300000	45	4801	Q96C24;Q96C24-2	Q96C24
	-0.327355	2.08936	0.17607	-1.95982	0.120172	SRRM1	Serine/arginine repetitive matrix protein 1	biosynthetic process;cellular biosynthetic process;cellular macromolecule biosynthetic process;cellular macromolecule metabolic process;cellular metabolic process;cellular nitrogen compound metabolic process;cellular process;establishment of localization;establishment of localization in cell;establishment of RNA localization;gene expression;intracellular transport;macromolecule biosynthetic proce…	binding;DNA binding;nucleic acid binding	catalytic step 2 spliceosome;cell part;cytoplasmic part;cytosol;intracellular membrane-bounded organelle;intracellular organelle;intracellular organelle part;intracellular part;macromolecular complex;membrane-bounded organelle;nuclear body;nuclear matrix;nuclear part;nuclear speck;nucleoplasm;nucleoplasm part;nucleus;organelle;organelle part;ribonucleoprotein complex;spliceosomal complex	mRNA surveillance pathway;RNA transport	REACT_1597;REACT_1849;REACT_387;REACT_467	28.1804	28.1878	27.9859	28.4334	28.4352	28.4677	28.4334	28.4352	28.4677	15	15	15	16.7	16.7	16.7	102.33	0	188.76	7939900000	56	570	Q8IYB3;A9Z1X7;Q8IYB3-2;E9PCT1;M0R088;M0R1E7;M0QXG5	Q8IYB3;A9Z1X7;Q8IYB3-2;E9PCT1;M0R088
	0.394999	2.08817	0.17607	2.18294	0.0898378	SLC4A7	Sodium bicarbonate cotransporter 3;Anion exchange protein	anatomical structure development;anatomical structure morphogenesis;anion transport;auditory receptor cell development;bicarbonate transport;biological regulation;cation homeostasis;cation transport;cell death;cell development;cellular cation homeostasis;cellular chemical homeostasis;cellular developmental process;cellular homeostasis;cellular ion homeostasis;cellular monovalent inorganic cation …	active transmembrane transporter activity;anion transmembrane transporter activity;anion:anion antiporter activity;anion:cation symporter activity;antiporter activity;bicarbonate transmembrane transporter activity;cation transmembrane transporter activity;inorganic anion exchanger activity;inorganic anion transmembrane transporter activity;inorganic cation transmembrane transporter activity;ion t…	apical plasma membrane;basolateral plasma membrane;cell part;cell projection;integral to membrane;integral to plasma membrane;intracellular part;intrinsic to membrane;intrinsic to plasma membrane;membrane;membrane part;microvillus;organelle part;plasma membrane;plasma membrane part;stereocilium		REACT_19298	28.8987	29.1381	28.9635	28.644	28.5291	28.6421	28.644	28.5291	28.6421	14	14	14	16.7	16.7	16.7	127.8	0	78.835	9925600000	55	6144	Q9Y6M7-13;Q9Y6M7-6;Q9Y6M7-7;Q9Y6M7-2;Q9Y6M7-9;Q9Y6M7;Q9Y6M7-11;Q9Y6M7-14;Q9Y6M7-4;C9JRP1;Q9Y6M7-3;Q9Y6M7-8;Q9Y6M7-12;A0A0A0MST8;E9PFN4;Q9Y6M7-10;Q9Y6M7-5;H7C3C4;Q6U841-2;Q6U841-3;C9J240;Q6U841;Q6U841-4;E7EW28;F8WDX9	Q9Y6M7-13;Q9Y6M7-6;Q9Y6M7-7;Q9Y6M7-2;Q9Y6M7-9;Q9Y6M7;Q9Y6M7-11;Q9Y6M7-14;Q9Y6M7-4;C9JRP1;Q9Y6M7-3;Q9Y6M7-8;Q9Y6M7-12;A0A0A0MST8;E9PFN4;Q9Y6M7-10
	0.457047	2.08804	0.17607	2.35991	0.0690394	ITGB1	Integrin beta-1	actin cytoskeleton organization;actin filament-based process;actomyosin structure organization;anatomical structure homeostasis;anatomical structure morphogenesis;associative learning;axon extension;axon guidance;B cell activation;B cell differentiation;behavior;biological adhesion;biological regulation;blood coagulation;blood vessel endothelial cell migration;calcium ion homeostasis;calcium-inde…	actin binding;binding;cation binding;cell adhesion molecule binding;cytoskeletal protein binding;enzyme binding;ion binding;metal ion binding;peptide binding;protease binding;protein binding;protein dimerization activity;protein heterodimerization activity;receptor activity;viral receptor activity	acrosomal vesicle;adherens junction;alpha10-beta1 integrin complex;alpha11-beta1 integrin complex;alpha1-beta1 integrin complex;alpha2-beta1 integrin complex;alpha3-beta1 integrin complex;alpha7-beta1 integrin complex;alpha8-beta1 integrin complex;alpha9-beta1 integrin complex;anchoring junction;basement membrane;cell division site part;cell junction;cell part;cell projection;cell projection memb…	Arrhythmogenic right ventricular cardiomyopathy (ARVC);Axon guidance;Bacterial invasion of epithelial cells;Cell adhesion molecules (CAMs);Dilated cardiomyopathy;ECM-receptor interaction;Focal adhesion;Hypertrophic cardiomyopathy (HCM);Leishmaniasis;Leukocyte transendothelial migration;Pathogenic Escherichia coli infection;Pathways in cancer;Phagosome;Regulation of actin cytoskeleton;Shigellosis;…	REACT_11152;REACT_12051;REACT_1230;REACT_12560;REACT_13552;REACT_150331;REACT_150366;REACT_160131;REACT_163906;REACT_163942;REACT_169262;REACT_19200;REACT_20617;REACT_22272;REACT_22292;REACT_355252	31.7873	31.9006	31.9564	31.2707	31.4668	31.5357	31.2707	31.4668	31.5357	38	38	38	44.2	44.2	44.2	88.414	0	323.31	256080000000	480	2196	P05556;P05556-2;P05556-5;P05556-4;P05556-3;E7EQW5;C9JPK5;Q5T3E6;E9PLR6;E7EUI6;H7C4N8;E7ERX5;C9JJP8;Q5T3E5;E9PQJ2	P05556;P05556-2;P05556-5;P05556-4;P05556-3
+	-0.756382	2.08478	0.17607	-2.96212	0.0328395	SEC16A	Protein transport protein Sec16A	anatomical structure development;cellular component organization;cellular component organization at cellular level;cellular component organization or biogenesis;cellular component organization or biogenesis at cellular level;cellular process;COPII vesicle coating;developmental process;endoplasmic reticulum organization;establishment of localization;establishment of protein localization;organelle …		cell part;cytoplasm;cytoplasmic part;cytosol;endoplasmic reticulum membrane;endoplasmic reticulum part;Golgi apparatus;Golgi apparatus part;Golgi membrane;intracellular membrane-bounded organelle;intracellular organelle;intracellular organelle part;intracellular part;membrane;membrane part;membrane-bounded organelle;organelle;organelle membrane;organelle part			27.3922	26.9595	26.9639	27.9699	27.8498	27.765	27.9699	27.8498	27.765	18	18	18	10.4	10.4	10.4	233.51	0	107.56	4071900000	44	1444	O15027;J3KNL6;O15027-5;X6RGP5;F1T0I1;O15027-2;O15027-4;O15027-3;A0A0C4DH09;Q8N9G1	O15027;J3KNL6;O15027-5;X6RGP5;F1T0I1;O15027-2;O15027-4;O15027-3;A0A0C4DH09
+	1.49922	2.08155	0.17607	3.6694	0.0194851	CBL	E3 ubiquitin-protein ligase CBL	biological regulation;cell surface receptor linked signaling pathway;cellular macromolecule metabolic process;cellular metabolic process;cellular process;cellular protein metabolic process;cellular response to chemical stimulus;cellular response to fibroblast growth factor stimulus;cellular response to growth factor stimulus;cellular response to organic substance;cellular response to stimulus;enz…	acid-amino acid ligase activity;binding;calcium ion binding;catalytic activity;cation binding;ephrin receptor binding;ion binding;ligase activity;ligase activity, forming carbon-nitrogen bonds;metal ion binding;molecular transducer activity;nucleic acid binding transcription factor activity;protein binding;protein domain specific binding;receptor binding;sequence-specific DNA binding transcriptio…	cell part;cytoplasm;cytoplasmic part;cytosol;flotillin complex;intracellular membrane-bounded organelle;intracellular organelle;intracellular part;macromolecular complex;membrane;membrane part;membrane-bounded organelle;nucleus;organelle;plasma membrane;plasma membrane part;protein complex	Bacterial invasion of epithelial cells;Chronic myeloid leukemia;Endocytosis;ErbB signaling pathway;Insulin signaling pathway;Jak-STAT signaling pathway;Pathways in cancer;T cell receptor signaling pathway;Ubiquitin mediated proteolysis	REACT_111080;REACT_111225;REACT_115852;REACT_118700;REACT_120850;REACT_12484;REACT_23787;REACT_267817;REACT_27307;REACT_355144;REACT_355218;REACT_355227;REACT_355588	27.0366	26.5354	26.911	NaN	NaN	NaN	25.5083	25.6783	24.7988	8	8	8	13.4	13.4	13.4	99.632	0	26.785	2208000000	20	350	P22681;A0A0U1RR39;A0A1B0GW38;A0A0U1RQX8	P22681;A0A0U1RR39;A0A1B0GW38;A0A0U1RQX8
	0.461287	2.07955	0.17607	2.36475	0.0691587	NT5E	5-nucleotidase	adenosine biosynthetic process;adenosine metabolic process;AMP catabolic process;AMP metabolic process;biological adhesion;biological regulation;biosynthetic process;catabolic process;cell adhesion;cell-cell adhesion;cellular aromatic compound metabolic process;cellular biosynthetic process;cellular catabolic process;cellular macromolecule metabolic process;cellular metabolic process;cellular nit…	5'-nucleotidase activity;binding;catalytic activity;cation binding;hydrolase activity;hydrolase activity, acting on ester bonds;ion binding;metal ion binding;nucleotidase activity;nucleotide binding;phosphatase activity;phosphoric ester hydrolase activity	anchored to membrane;cell part;cell surface;cytoplasm;extracellular membrane-bounded organelle;extracellular organelle;extracellular region part;extracellular vesicular exosome;intracellular part;intrinsic to membrane;membrane;membrane part;membrane-bounded organelle;membrane-bounded vesicle;organelle;plasma membrane;vesicle	Nicotinate and nicotinamide metabolism;Purine metabolism;Pyrimidine metabolism	REACT_1023;REACT_2086	32.3484	32.6202	32.5899	32.0056	32.031	32.1379	32.0056	32.031	32.1379	32	32	32	52.8	52.8	52.8	63.367	0	323.31	192390000000	293	2509	P21589;P21589-2;H0Y7R7;Q96B60;H0Y3X5	P21589;P21589-2
+	2.4502	2.07919	0.17607	4.04933	0.0162632	PRPF31	U4/U6 small nuclear ribonucleoprotein Prp31	assembly of spliceosomal tri-snRNP;cellular component assembly;cellular component assembly at cellular level;cellular component organization;cellular component organization at cellular level;cellular component organization or biogenesis;cellular component organization or biogenesis at cellular level;cellular macromolecular complex assembly;cellular macromolecular complex subunit organization;cell…	binding;ribonucleoprotein binding;snRNP binding	Cajal body;cell part;histone methyltransferase complex;intracellular membrane-bounded organelle;intracellular organelle;intracellular organelle part;intracellular part;macromolecular complex;membrane-bounded organelle;methyltransferase complex;MLL1 complex;nuclear body;nuclear part;nuclear speck;nucleoplasm part;nucleus;organelle;organelle part;protein complex;ribonucleoprotein complex;small nucl…	Spliceosome		27.7472	27.4792	27.2512	NaN	NaN	NaN	25.5832	25.4678	24.076	9	9	9	22.8	22.8	22.8	55.455	0	12.371	2427800000	16	936	Q8WWY3;E7EVX8;Q8WWY3-4;Q8WWY3-2;Q8WWY3-3;E7EU94;E7ESX0;E7EN72	Q8WWY3;E7EVX8;Q8WWY3-4;Q8WWY3-2;Q8WWY3-3
	-0.341656	2.07812	0.17607	-2.0041	0.111499	USP11	Ubiquitin carboxyl-terminal hydrolase 11;Ubiquitin carboxyl-terminal hydrolase	biological regulation;catabolic process;cellular catabolic process;cellular macromolecule catabolic process;cellular macromolecule metabolic process;cellular metabolic process;cellular process;cellular protein metabolic process;macromolecule catabolic process;macromolecule metabolic process;macromolecule modification;metabolic process;modification-dependent macromolecule catabolic process;modific…	catalytic activity;cysteine-type endopeptidase activity;cysteine-type peptidase activity;endopeptidase activity;hydrolase activity;peptidase activity;peptidase activity, acting on L-amino acid peptides;small conjugating protein-specific protease activity;ubiquitin-specific protease activity	cell part;cytoplasm;intracellular membrane-bounded organelle;intracellular organelle;intracellular part;membrane-bounded organelle;nucleus;organelle		REACT_16907	26.7881	26.7553	26.5776	27.0304	27.1005	27.015	27.0304	27.1005	27.015	8	7	7	10.9	10	10	109.82	0	43.213	2708400000	32	1229	P51784;G5E9A6;Q5JXD3	P51784;G5E9A6
	0.394091	2.07003	0.17607	2.16857	0.090711	HLA-A	HLA class I histocompatibility antigen, A-68 alpha chain;HLA class I histocompatibility antigen, A-29 alpha chain	antigen processing and presentation;antigen processing and presentation of exogenous antigen;antigen processing and presentation of exogenous peptide antigen;antigen processing and presentation of exogenous peptide antigen via MHC class I;antigen processing and presentation of exogenous peptide antigen via MHC class I, TAP-dependent;antigen processing and presentation of exogenous peptide antigen…	antigen binding;beta-2-microglobulin binding;binding;peptide antigen binding;peptide binding;protein binding	cell part;cell surface;coated vesicle membrane;cytoplasmic part;cytoplasmic vesicle membrane;cytoplasmic vesicle part;early endosome membrane;endocytic vesicle membrane;endoplasmic reticulum;endoplasmic reticulum part;endosomal part;endosome membrane;ER to Golgi transport vesicle membrane;Golgi apparatus;Golgi apparatus part;Golgi membrane;integral to endoplasmic reticulum membrane;integral to lu…		REACT_111168;REACT_111178;REACT_11152;REACT_25078;REACT_25162;REACT_75795	33.0822	33.2531	33.1787	32.8239	32.6487	32.8591	32.8239	32.6487	32.8591	33	27	4	61.9	60.5	10.4	40.908	0	323.31	488550000000	611	2145	P01891;A0A140T941;A0A1W2PQS8;A0A140T9Z6;B0UXQ0;P30512	P01891;A0A140T941;A0A1W2PQS8;A0A140T9Z6;B0UXQ0;P30512
+	1.19886	2.06617	0.17607	3.43263	0.0205045	GNL3L	Guanine nucleotide-binding protein-like 3-like protein	cellular component biogenesis;cellular component biogenesis at cellular level;cellular component organization or biogenesis;cellular component organization or biogenesis at cellular level;cellular process;metabolic process;ribonucleoprotein complex biogenesis;ribosome biogenesis	binding;catalytic activity;GTP binding;GTPase activity;guanyl nucleotide binding;guanyl ribonucleotide binding;hydrolase activity;hydrolase activity, acting on acid anhydrides;hydrolase activity, acting on acid anhydrides, in phosphorus-containing anhydrides;nucleoside-triphosphatase activity;nucleotide binding;purine nucleotide binding;purine ribonucleoside triphosphate binding;purine ribonucleo…	cell part;cytoplasm;cytoplasmic part;intracellular membrane-bounded organelle;intracellular non-membrane-bounded organelle;intracellular organelle;intracellular organelle part;intracellular part;membrane;membrane-bounded organelle;mitochondrion;non-membrane-bounded organelle;nuclear part;nucleolus;nucleoplasm;nucleus;organelle;organelle part	Ribosome biogenesis in eukaryotes		27.264	27.5606	27.3191	NaN	NaN	NaN	26.5847	26.1814	25.7809	6	6	6	14.1	14.1	14.1	65.572	0	4.6734	1202100000	11	5581	Q9NVN8	Q9NVN8
	0.405305	2.06494	0.17607	2.19874	0.0873447	HLA-B	HLA class I histocompatibility antigen, B-15 alpha chain;HLA class I histocompatibility antigen, B-46 alpha chain;HLA class I histocompatibility antigen, B-56 alpha chain;HLA class I histocompatibility antigen, B-57 alpha chain	antigen processing and presentation;antigen processing and presentation of exogenous antigen;antigen processing and presentation of exogenous peptide antigen;antigen processing and presentation of exogenous peptide antigen via MHC class I;antigen processing and presentation of exogenous peptide antigen via MHC class I, TAP-dependent;antigen processing and presentation of exogenous peptide antigen…	antigen binding;binding;peptide antigen binding;peptide binding	cell part;cell surface;coated vesicle membrane;cytoplasmic part;cytoplasmic vesicle membrane;cytoplasmic vesicle part;early endosome membrane;endocytic vesicle membrane;endoplasmic reticulum;endoplasmic reticulum part;endosomal part;endosome membrane;ER to Golgi transport vesicle membrane;Golgi apparatus;Golgi apparatus part;Golgi membrane;integral to endoplasmic reticulum membrane;integral to lu…		REACT_111168;REACT_111178;REACT_11152;REACT_25078;REACT_25162;REACT_75795	31.942	32.1661	32.2101	31.6716	31.7188	31.712	31.6716	31.7188	31.712	32	10	0	61.6	22.9	0	40.388	0	288.93	137750000000	248	2647	P30464;P30484;A0A140T953;A0A140TA13;A0A140T9G0;P30495;P18465;A0A140T9H3;A0A140T9A9;A0A1W2PP29;A0A1W2PQZ3;A0A1W2PQE2;Q31611;A0A0G2JNX1;P17693-6;P17693-2	P30464;P30484;A0A140T953;A0A140TA13;A0A140T9G0;P30495;P18465
	0.335403	2.06327	0.17607	1.97451	0.117344	GBF1	Golgi-specific brefeldin A-resistance guanine nucleotide exchange factor 1	biological regulation;cell activation;cell activation involved in immune response;cell chemotaxis;cell migration;cell motility;cellular component disassembly;cellular component disassembly at cellular level;cellular component movement;cellular component organization;cellular component organization at cellular level;cellular component organization or biogenesis;cellular component organization or b…	ARF guanyl-nucleotide exchange factor activity;binding;enzyme regulator activity;GTPase regulator activity;guanyl-nucleotide exchange factor activity;lipid binding;nucleoside-triphosphatase regulator activity;phosphatidylinositol binding;phosphatidylinositol-3,4,5-trisphosphate binding;phosphatidylinositol-3,5-bisphosphate binding;phospholipid binding;small GTPase regulator activity	cell leading edge;cell part;cis-Golgi network;cytoplasmic part;endoplasmic reticulum lumen;endoplasmic reticulum part;endoplasmic reticulum-Golgi intermediate compartment;Golgi apparatus;Golgi apparatus part;Golgi membrane;Golgi stack;intracellular membrane-bounded organelle;intracellular organelle;intracellular organelle lumen;intracellular organelle part;intracellular part;lipid particle;membra…		REACT_11096;REACT_19187;REACT_268299	29.0366	28.985	29.0052	28.6705	28.5569	28.7932	28.6705	28.5569	28.7932	16	16	16	10.9	10.9	10.9	206.44	0	40.448	9025900000	47	4681	Q92538;Q92538-2;Q92538-3	Q92538;Q92538-2;Q92538-3
+	1.41822	2.06065	0.17607	3.58196	0.0197714	ACTN4		actin crosslink formation;actin cytoskeleton organization;actin filament bundle assembly;actin filament organization;actin filament-based process;cellular component assembly;cellular component assembly at cellular level;cellular component organization;cellular component organization at cellular level;cellular component organization or biogenesis;cellular component organization or biogenesis at ce…					26.6036	26.9275	26.9686	NaN	NaN	NaN	24.9691	25.3666	25.9093	16	2	2	91.2	18.7	18.7	21.43	0	6.3526	766280000	5	1512	K7EJH8	K7EJH8
	0.332342	2.05974	0.17607	1.96199	0.119784	RILPL1	RILP-like protein 1	anatomical structure morphogenesis;cell morphogenesis;cell morphogenesis involved in differentiation;cellular component morphogenesis;cellular component organization;cellular component organization or biogenesis;cellular developmental process;cellular process;developmental process;epithelial cell morphogenesis;establishment of localization;establishment of localization in cell;establishment of pr…		cell part;cell projection;centrosome;cilium;cytoplasm;cytoplasmic part;cytoskeletal part;cytosol;intracellular non-membrane-bounded organelle;intracellular organelle;intracellular organelle part;intracellular part;membrane;microtubule organizing center;non-membrane-bounded organelle;nuclear part;nucleoplasm;organelle;organelle part;plasma membrane;primary cilium			27.3525	27.1286	27.2083	26.9184	26.8517	26.9222	26.9184	26.8517	26.9222	9	9	9	29.8	29.8	29.8	47.107	0	30.461	2726800000	30	393	Q5EBL4;A0A1B0GVV3;Q5EBL4-2;Q5EBL4-3	Q5EBL4;A0A1B0GVV3;Q5EBL4-2
	-0.22652	2.05538	0.17607	-1.53645	0.210592	NFU1	NFU1 iron-sulfur cluster scaffold homolog, mitochondrial	biosynthetic process;cellular biosynthetic process;cellular metabolic process;cellular process;cofactor biosynthetic process;cofactor metabolic process;iron-sulfur cluster assembly;metabolic process;metallo-sulfur cluster assembly	4 iron, 4 sulfur cluster binding;binding;cation binding;ion binding;iron ion binding;iron-sulfur cluster binding;metal cluster binding;metal ion binding;transition metal ion binding	cell part;cytoplasm;cytoplasmic part;cytosol;intracellular membrane-bounded organelle;intracellular organelle;intracellular organelle part;intracellular part;membrane-bounded organelle;mitochondrion;nuclear part;nucleoplasm;nucleus;organelle;organelle part			28.3103	28.2281	28.161	28.4417	28.4384	28.4989	28.4417	28.4384	28.4989	6	6	6	29.1	29.1	29.1	28.462	0	20.187	6463000000	34	5898	Q9UMS0;Q9UMS0-3;C9J8Q1;F8W9P7;H7C537;Q9UMS0-2	Q9UMS0;Q9UMS0-3;C9J8Q1;F8W9P7;H7C537;Q9UMS0-2
	0.346748	2.05273	0.17607	2.00743	0.111171	MYOF	Myoferlin	anatomical structure formation involved in morphogenesis;biological regulation;blood circulation;cellular component organization;cellular component organization or biogenesis;cellular membrane organization;cellular process;cellular response to heat;cellular response to stimulus;cellular response to stress;circulatory system process;developmental process;membrane organization;multicellular organis…	binding;lipid binding;phospholipid binding	caveola;cell part;cytoplasmic part;cytoplasmic vesicle;cytoplasmic vesicle membrane;cytoplasmic vesicle part;envelope;extracellular membrane-bounded organelle;extracellular organelle;extracellular region part;extracellular vesicular exosome;integral to membrane;intracellular membrane-bounded organelle;intracellular organelle;intracellular organelle part;intracellular part;intrinsic to membrane;me…			32.0568	32.1812	32.2817	31.7789	31.8118	31.8887	31.7789	31.8118	31.8887	147	147	4	71	71	2.4	234.71	0	323.31	630880000000	1244	5678	Q9NZM1;Q9NZM1-6;Q9NZM1-2;Q9NZM1-5;Q9NZM1-7;Q9NZM1-8;Q9NZM1-4;REV__H0YEL7;REV__P24752	Q9NZM1;Q9NZM1-6;Q9NZM1-2;Q9NZM1-5
	-0.226805	2.04753	0.17607	-1.5352	0.211086	RPL23A	60S ribosomal protein L23a	biosynthetic process;catabolic process;cell proliferation;cellular biosynthetic process;cellular catabolic process;cellular component disassembly;cellular component disassembly at cellular level;cellular component organization;cellular component organization at cellular level;cellular component organization or biogenesis;cellular component organization or biogenesis at cellular level;cellular mac…	binding;nucleic acid binding;nucleotide binding;RNA binding;rRNA binding;structural constituent of ribosome;structural molecule activity	cell part;cytoplasm;cytoplasmic part;cytosol;cytosolic large ribosomal subunit;extracellular membrane-bounded organelle;extracellular organelle;extracellular region part;extracellular vesicular exosome;intracellular membrane-bounded organelle;intracellular non-membrane-bounded organelle;intracellular organelle;intracellular organelle part;intracellular part;large ribosomal subunit;macromolecular …	Ribosome	REACT_115902;REACT_1404;REACT_1797;REACT_1986;REACT_2085;REACT_75768;REACT_75822;REACT_79;REACT_9491	32.7164	32.6905	32.7645	32.8672	33.007	32.9775	32.8672	33.007	32.9775	14	14	14	54.5	54.5	54.5	17.695	0	94.485	285010000000	230	3218	P62750;H7BY10;K7EJV9;K7ERT8;A8MUS3;K7EMA7	P62750;H7BY10;K7EJV9;K7ERT8;A8MUS3;K7EMA7
+	1.83201	2.04726	0.17607	3.77219	0.0178065	HSPE1-MOB4		cellular macromolecule metabolic process;cellular metabolic process;cellular process;cellular protein metabolic process;macromolecule metabolic process;metabolic process;primary metabolic process;protein folding;protein metabolic process	adenyl nucleotide binding;adenyl ribonucleotide binding;ATP binding;binding;nucleotide binding;purine nucleotide binding;purine ribonucleoside triphosphate binding;purine ribonucleotide binding;ribonucleotide binding	cell part;cytoplasm;intracellular part			27.2164	27.2996	27.859	NaN	NaN	NaN	24.9863	26.0762	25.8165	15	6	6	57.1	37.9	37.9	29.736	0	30.574	1523900000	12	6259	S4R3N1;Q9Y3A3;Q9Y3A3-2;Q9Y3A3-3;B4DM50;F8W8B0	S4R3N1
	-0.517956	2.04704	0.17607	-2.47763	0.0542087	RPL18	60S ribosomal protein L18	biosynthetic process;catabolic process;cellular biosynthetic process;cellular catabolic process;cellular component disassembly;cellular component disassembly at cellular level;cellular component organization;cellular component organization at cellular level;cellular component organization or biogenesis;cellular component organization or biogenesis at cellular level;cellular macromolecular complex…	binding;nucleic acid binding;RNA binding;structural constituent of ribosome;structural molecule activity	adherens junction;anchoring junction;cell junction;cell part;cell-substrate adherens junction;cell-substrate junction;cytoplasm;cytoplasmic part;cytosol;cytosolic large ribosomal subunit;focal adhesion;intracellular membrane-bounded organelle;intracellular non-membrane-bounded organelle;intracellular organelle;intracellular organelle part;intracellular part;large ribosomal subunit;macromolecular …	Ribosome	REACT_115902;REACT_1404;REACT_1797;REACT_1986;REACT_2085;REACT_75768;REACT_75822;REACT_79;REACT_9491	33.0813	32.9026	32.8224	33.6054	33.405	33.3497	33.6054	33.405	33.3497	19	19	19	71.3	71.3	71.3	21.634	0	117.06	255650000000	229	3422	Q07020;G3V203;J3QQ67;Q07020-2;H0YHA7;F8VUA6;F8VYV2;A0A075B7A0;F8VXR6	Q07020;G3V203;J3QQ67;Q07020-2;H0YHA7;F8VUA6;F8VYV2;A0A075B7A0
	0.229186	2.04474	0.17607	1.54514	0.205604	VPS29	Vacuolar protein sorting-associated protein 29	cellular process;endosome transport;establishment of localization;establishment of localization in cell;establishment of protein localization;intracellular protein transport;intracellular transport;protein transport;retrograde transport, endosome to Golgi;transport;vesicle-mediated transport	binding;cation binding;ion binding;metal ion binding;transition metal ion binding;zinc ion binding	cell part;cytoplasm;cytoplasmic part;cytosol;early endosome;endosomal part;endosome;endosome membrane;extracellular membrane-bounded organelle;extracellular organelle;extracellular region part;extracellular vesicular exosome;intracellular membrane-bounded organelle;intracellular organelle;intracellular organelle part;intracellular part;late endosome;macromolecular complex;membrane;membrane part;m…		REACT_163710	30.8913	31.0474	30.9714	30.7216	30.7253	30.7756	30.7216	30.7253	30.7756	13	13	13	64.8	64.8	64.8	20.505	0	132.44	38979000000	79	5754	Q9UBQ0;F8VXU5;Q9UBQ0-2;Q05DG7	Q9UBQ0;F8VXU5;Q9UBQ0-2
+	0.903441	2.04393	0.17607	3.10884	0.024	HAUS5	HAUS augmin-like complex subunit 5	cell cycle phase;cell cycle process;cell division;cellular component assembly;cellular component assembly at cellular level;cellular component organization;cellular component organization at cellular level;cellular component organization or biogenesis;cellular component organization or biogenesis at cellular level;cellular process;centrosome organization;cytoskeleton organization;microtubule cyto…		cell part;centrosome;cytoplasm;cytoplasmic part;cytoskeletal part;HAUS complex;intracellular non-membrane-bounded organelle;intracellular organelle;intracellular organelle part;intracellular part;macromolecular complex;microtubule;microtubule associated complex;microtubule organizing center;non-membrane-bounded organelle;organelle;organelle part;protein complex;spindle			26.1393	25.8101	25.7575	NaN	NaN	NaN	25.0359	25.2356	24.7252	3	3	3	5.5	5.5	5.5	71.682	0	6.1388	548860000	7	2024	O94927;K7EQ61;O94927-2	O94927
	0.335846	2.04355	0.17607	1.96547	0.119003	HRAS	GTPase HRas;GTPase HRas, N-terminally processed	actin cytoskeleton organization;actin filament-based process;activation of immune response;activation of innate immune response;activation of MAPKK activity;activation of protein kinase activity;aging;anatomical structure morphogenesis;associative learning;axon guidance;behavior;behavioral interaction between organisms;biological regulation;blood coagulation;branching morphogenesis of a tube;cell…	binding;GTP binding;guanyl nucleotide binding;guanyl ribonucleotide binding;nucleotide binding;protein binding;protein C-terminus binding;purine nucleotide binding;purine ribonucleoside triphosphate binding;purine ribonucleotide binding;ribonucleotide binding	cell part;cytoplasm;cytoplasmic part;cytosol;Golgi apparatus;Golgi apparatus part;Golgi membrane;intracellular membrane-bounded organelle;intracellular organelle;intracellular organelle part;intracellular part;membrane;membrane-bounded organelle;nucleus;organelle;organelle membrane;organelle part;perinuclear region of cytoplasm;plasma membrane	Acute myeloid leukemia;Axon guidance;B cell receptor signaling pathway;Bladder cancer;Chemokine signaling pathway;Chronic myeloid leukemia;Endocytosis;Endometrial cancer;ErbB signaling pathway;Fc epsilon RI signaling pathway;Focal adhesion;Gap junction;Glioma;GnRH signaling pathway;Hepatitis C;Insulin signaling pathway;Long-term depression;Long-term potentiation;MAPK signaling pathway;Melanogenes…	REACT_111040;REACT_115852;REACT_115854;REACT_115993;REACT_116005;REACT_118778;REACT_12033;REACT_12065;REACT_121096;REACT_12579;REACT_12606;REACT_12621;REACT_147814;REACT_163701;REACT_17025;REACT_18334;REACT_20546;REACT_2077;REACT_23891;REACT_263952;REACT_264273;REACT_267817;REACT_355069;REACT_355159;REACT_355194;REACT_355197;REACT_355202;REACT_355212;REACT_355221;REACT_355225;REACT_355313;REACT_3…	31.9806	31.8147	31.9574	31.4872	31.6121	31.6459	31.4872	31.6121	31.6459	10	10	4	69.3	69.3	27.5	21.298	0	94.164	87620000000	124	2142	P01112;P01112-2	P01112;P01112-2
	-0.327275	2.04321	0.17607	-1.93562	0.124462	MAP4	Microtubule-associated protein;Microtubule-associated protein 4	cell cycle process;cell division;cellular component movement;cellular component organization;cellular component organization at cellular level;cellular component organization or biogenesis;cellular component organization or biogenesis at cellular level;cellular process;cytoskeleton organization;establishment of localization;establishment of localization in cell;establishment of organelle localiza…	structural molecule activity	cell part;cytoplasm;cytoskeletal part;cytoskeleton;extracellular membrane-bounded organelle;extracellular organelle;extracellular region part;extracellular vesicular exosome;intracellular non-membrane-bounded organelle;intracellular organelle;intracellular organelle part;intracellular part;macromolecular complex;membrane;membrane-bounded organelle;membrane-bounded vesicle;microtubule;microtubule …			31.1836	31.0145	31.1598	31.5198	31.4538	31.3662	31.5198	31.4538	31.3662	60	60	60	30.7	30.7	30.7	245.44	0	256.8	152670000000	384	929	E7EVA0;P27816;P27816-6;P27816-2;P27816-5;P27816-4;B5MEG9;H7C4C5;H0Y2V1;F8W9U4;H7C456;A0A0J9YVV8;A0A0J9YW37;P27816-7	E7EVA0;P27816;P27816-6;P27816-2;P27816-5
+	1.24309	2.04315	0.17607	3.43018	0.0203214	TREX1	Three-prime repair exonuclease 1	biological regulation;biosynthetic process;cellular biosynthetic process;cellular macromolecule biosynthetic process;cellular macromolecule metabolic process;cellular metabolic process;cellular nitrogen compound metabolic process;cellular process;cellular response to stimulus;cellular response to stress;defense response;DNA metabolic process;DNA recombination;DNA repair;DNA replication;immune res…	3'-5' exonuclease activity;3'-5'-exodeoxyribonuclease activity;binding;catalytic activity;cation binding;deoxyribonuclease activity;DNA binding;exodeoxyribonuclease activity;exodeoxyribonuclease activity, producing 5'-phosphomonoesters;exodeoxyribonuclease III activity;exonuclease activity;exonuclease activity, active with either ribo- or deoxyribonucleic acids and producing 5'-phosphomonoesters;…	cell part;cytoplasmic part;cytosol;endoplasmic reticulum membrane;endoplasmic reticulum part;envelope;intracellular membrane-bounded organelle;intracellular non-membrane-bounded organelle;intracellular organelle;intracellular organelle part;intracellular part;membrane;membrane part;membrane-bounded organelle;non-membrane-bounded organelle;nuclear envelope;nuclear part;nucleolus;nucleus;organelle;…	Cytosolic DNA-sensing pathway	REACT_163652;REACT_163993	26.7502	26.6618	25.9553	NaN	NaN	NaN	25.3282	25.2371	25.0728	4	4	4	18.8	18.8	18.8	33.212	0	8.3893	371150000	6	5535	Q9NSU2;Q9NSU2-2;Q9NSU2-1;C9J052	Q9NSU2;Q9NSU2-2;Q9NSU2-1;C9J052
	-0.412339	2.04295	0.17607	-2.20444	0.0859315	BICD2	Protein bicaudal D homolog 2	biological regulation;cellular component movement;cellular component organization;cellular component organization at cellular level;cellular component organization or biogenesis;cellular component organization or biogenesis at cellular level;cellular process;cytoskeleton organization;cytoskeleton-dependent intracellular transport;establishment of localization;establishment of localization in cell…	binding;enzyme binding;GTPase binding;protein binding;Rab GTPase binding;Ras GTPase binding;small GTPase binding	cell part;cytoplasm;cytoplasmic part;cytoplasmic vesicle;cytoskeleton;Golgi apparatus;intracellular membrane-bounded organelle;intracellular non-membrane-bounded organelle;intracellular organelle;intracellular part;membrane;membrane-bounded organelle;non-membrane-bounded organelle;organelle;plasma membrane;vesicle			26.7125	26.5916	26.7322	27.2389	27.0409	26.9936	27.2389	27.0409	26.9936	20	20	20	29.1	29.1	29.1	93.532	0	41.852	5316500000	65	4584	Q8TD16;Q8TD16-2;Q96G01;Q96G01-4;Q96G01-3;A8MVZ6;U3KQF7;A0A087WYJ7	Q8TD16;Q8TD16-2
+	0.569475	2.03994	0.17607	2.5831	0.0477615	IGF1R	Insulin-like growth factor 1 receptor;Insulin-like growth factor 1 receptor alpha chain;Insulin-like growth factor 1 receptor beta chain;Tyrosine-protein kinase receptor	anatomical structure development;anatomical structure morphogenesis;axonogenesis;biological regulation;brain development;cell part morphogenesis;cell projection morphogenesis;cell projection organization;cell surface receptor linked signaling pathway;cellular component assembly;cellular component morphogenesis;cellular component organization;cellular component organization at cellular level;cellu…	adenyl nucleotide binding;adenyl ribonucleotide binding;ATP binding;binding;catalytic activity;enzyme binding;growth factor binding;hormone binding;identical protein binding;insulin binding;insulin receptor binding;insulin receptor substrate binding;insulin-like growth factor binding;insulin-like growth factor I binding;insulin-like growth factor-activated receptor activity;kinase activity;kinase…	caveola;cell part;cell projection;integral to membrane;integral to plasma membrane;intracellular membrane-bounded organelle;intracellular organelle;intracellular part;intrinsic to membrane;intrinsic to plasma membrane;macromolecular complex;membrane;membrane part;membrane raft;membrane-bounded organelle;neuron projection;organelle;plasma membrane;plasma membrane part;protein complex;receptor comp…	Adherens junction;Endocytosis;Focal adhesion;Glioma;Long-term depression;Melanoma;Oocyte meiosis;Pathways in cancer;Progesterone-mediated oocyte maturation;Prostate cancer	REACT_150139;REACT_150203;REACT_150359	27.4286	27.6943	27.6136	26.8969	27.1901	26.9411	26.8969	27.1901	26.9411	16	16	14	16.6	16.6	15.3	154.79	0	88.196	5494100000	45	718	P08069;C9J5X1;H0YNR0	P08069;C9J5X1
+	1.66325	2.03987	0.17607	3.68101	0.0198788	MRPL2	39S ribosomal protein L2, mitochondrial	biosynthetic process;cellular biosynthetic process;cellular component disassembly;cellular component disassembly at cellular level;cellular component organization;cellular component organization at cellular level;cellular component organization or biogenesis;cellular component organization or biogenesis at cellular level;cellular macromolecular complex disassembly;cellular macromolecular complex …	structural constituent of ribosome;structural molecule activity	cell part;cytoplasmic part;intracellular non-membrane-bounded organelle;intracellular organelle;intracellular organelle part;intracellular part;macromolecular complex;membrane;mitochondrial inner membrane;mitochondrial membrane;mitochondrial part;non-membrane-bounded organelle;organelle;organelle inner membrane;organelle membrane;organelle part;ribonucleoprotein complex;ribosome		REACT_267634;REACT_268133;REACT_268261	26.7238	27.0702	26.7058	NaN	NaN	NaN	25.7697	25.114	24.6263	4	4	4	20.7	20.7	20.7	33.3	0	19.272	1290900000	13	3979	Q5T653;C9IY40	Q5T653;C9IY40
	0.409461	2.03629	0.17607	2.19171	0.0890441	RAB27B	Ras-related protein Rab-27B	biological regulation;cellular process;cellular response to stimulus;establishment of localization;establishment of localization in cell;establishment of melanosome localization;establishment of organelle localization;establishment of pigment granule localization;establishment of protein localization;establishment of vesicle localization;intracellular protein transport;intracellular signal transd…	binding;catalytic activity;cytoskeletal protein binding;GDP binding;GTP binding;GTPase activity;guanyl nucleotide binding;guanyl ribonucleotide binding;hydrolase activity;hydrolase activity, acting on acid anhydrides;hydrolase activity, acting on acid anhydrides, in phosphorus-containing anhydrides;myosin binding;myosin V binding;nucleoside-triphosphatase activity;nucleotide binding;protein bindi…	apical plasma membrane;cell part;clathrin-coated vesicle;coated vesicle;cytoplasmic membrane-bounded vesicle;cytoplasmic part;cytoplasmic vesicle;cytoplasmic vesicle membrane;cytoplasmic vesicle part;endosomal part;endosome membrane;extracellular membrane-bounded organelle;extracellular organelle;extracellular region part;extracellular vesicular exosome;Golgi apparatus part;Golgi stack;Golgi-asso…	Pancreatic secretion		28.7707	28.8433	29.0003	28.3535	28.5117	28.5208	28.3535	28.5117	28.5208	6	6	6	39	39	39	24.608	0	17.29	4989300000	24	1598	O00194;K7ES41;K7EJ38	O00194
+	1.67428	2.03616	0.17607	3.67935	0.01968	PSD3	PH and SEC7 domain-containing protein 3	biological regulation;cell differentiation;cellular developmental process;cellular process;developmental process;neuron differentiation;positive regulation of catalytic activity;positive regulation of GTPase activity;positive regulation of hydrolase activity;positive regulation of molecular function;regulation of biological process;regulation of catabolic process;regulation of catalytic activity;…	ARF guanyl-nucleotide exchange factor activity;binding;enzyme regulator activity;GTPase regulator activity;guanyl-nucleotide exchange factor activity;lipid binding;nucleoside-triphosphatase regulator activity;phospholipid binding;small GTPase regulator activity	cell junction;cell part;cytoskeletal part;intracellular organelle part;intracellular part;membrane;organelle part;postsynaptic density;postsynaptic membrane;synapse part;synaptic membrane	Endocytosis		27.3734	27.0645	27.2135	NaN	NaN	NaN	24.9407	26.1309	25.5569	4	4	4	5.3	5.3	5.3	116.03	0	6.132	946480000	8	623	Q9NYI0;B4DKF8;E5RJ29;Q9NYI0-3;Q9NYI0-2;A0A087X1Z0;A0A087WXD8	Q9NYI0;B4DKF8;E5RJ29;Q9NYI0-3;Q9NYI0-2;A0A087X1Z0;A0A087WXD8
	0.145141	2.03409	0.178109	1.10947	0.355907	ACLY	ATP-citrate synthase	acyl-CoA biosynthetic process;acyl-CoA metabolic process;acylglycerol biosynthetic process;acylglycerol metabolic process;biological regulation;biosynthetic process;carbohydrate metabolic process;carboxylic acid metabolic process;cellular biosynthetic process;cellular carbohydrate metabolic process;cellular ketone metabolic process;cellular lipid metabolic process;cellular metabolic process;cellu…	acid-thiol ligase activity;adenyl nucleotide binding;adenyl ribonucleotide binding;ATP binding;ATP citrate synthase activity;binding;catalytic activity;cation binding;CoA-ligase activity;cofactor binding;ion binding;ligase activity;ligase activity, forming carbon-sulfur bonds;metal ion binding;nucleotide binding;purine nucleotide binding;purine ribonucleoside triphosphate binding;purine ribonucle…	cell part;citrate lyase complex;cytoplasm;cytoplasmic part;cytosol;extracellular membrane-bounded organelle;extracellular organelle;extracellular region part;extracellular vesicular exosome;intracellular membrane-bounded organelle;intracellular organelle;intracellular organelle part;intracellular part;macromolecular complex;membrane;membrane-bounded organelle;membrane-bounded vesicle;mitochondrio…	Carbon fixation pathways in prokaryotes;Citrate cycle (TCA cycle)	REACT_1319;REACT_2122	31.8878	31.8455	31.8402	31.7271	31.7504	31.6606	31.7271	31.7504	31.6606	69	69	69	63.3	63.3	63.3	120.84	0	323.31	429440000000	787	3036	P53396;P53396-2;P53396-3;K7ESG8;K7EIE7	P53396;P53396-2;P53396-3
	0.379192	2.02621	0.178109	2.09566	0.0998395	IRGQ	Immunity-related GTPase family Q protein		binding;GTP binding;guanyl nucleotide binding;guanyl ribonucleotide binding;nucleotide binding;purine nucleotide binding;purine ribonucleoside triphosphate binding;purine ribonucleotide binding;ribonucleotide binding				27.4755	27.5132	27.4999	27.0912	26.9928	27.267	27.0912	26.9928	27.267	7	7	7	13.2	13.2	13.2	62.717	0	22.408	2456700000	17	4675	Q8WZA9;M0QZP8	Q8WZA9
+	1.28937	2.02413	0.178109	4.07481	0.0199649	SLC6A15	Sodium-dependent neutral amino acid transporter B(0)AT2	amine transport;amino acid transport;branched-chain aliphatic amino acid transport;carboxylic acid transport;cellular process;establishment of localization;ion transport;leucine transport;neurotransmitter transport;neutral amino acid transport;nitrogen compound transport;organic acid transport;organic substance transport;proline transport;transmembrane transport;transport	active transmembrane transporter activity;amine transmembrane transporter activity;amino acid transmembrane transporter activity;carboxylic acid transmembrane transporter activity;cation transmembrane transporter activity;cation:amino acid symporter activity;inorganic cation transmembrane transporter activity;ion transmembrane transporter activity;L-amino acid transmembrane transporter activity;L…	cell part;integral to membrane;integral to plasma membrane;intrinsic to membrane;intrinsic to plasma membrane;membrane;membrane part;plasma membrane;plasma membrane part		REACT_13796;REACT_20506	NaN	26.3827	26.6395	NaN	NaN	NaN	25.5035	25.1717	24.9899	3	3	3	5.1	5.1	5.1	81.835	0	12.319	622920000	6	5312	Q9H2J7;F8VSG1;Q9H2J7-2;F8WJN6;Q9H2J7-3	Q9H2J7;F8VSG1;Q9H2J7-2
+	1.82712	2.02082	0.178109	4.48351	0.0207158	DPH1	Diphthamide biosynthesis protein 1	biosynthetic process;cell proliferation;cellular biosynthetic process;cellular macromolecule metabolic process;cellular metabolic process;cellular process;cellular protein metabolic process;macromolecule metabolic process;macromolecule modification;metabolic process;peptidyl-amino acid modification;peptidyl-diphthamide biosynthetic process from peptidyl-histidine;peptidyl-diphthamide metabolic pr…		cell part;cytoplasmic part;cytosol;intracellular membrane-bounded organelle;intracellular organelle;intracellular part;membrane-bounded organelle;nucleus;organelle		REACT_268628	NaN	26.7801	26.8055	NaN	NaN	NaN	25.4386	24.681	24.7775	1	1	1	5.2	5.2	5.2	48.805	0	7.4133	492640000	8	1410	Q9BZG8;V9GYS2;U3KQN3;I3L3X9;I3L1H5;Q9BZG8-3;Q9BZG8-2	Q9BZG8;V9GYS2;U3KQN3;I3L3X9;I3L1H5;Q9BZG8-3;Q9BZG8-2
+	1.74294	2.01346	0.178109	4.41109	0.0192941	DTWD2	DTW domain-containing protein 2						26.9519	NaN	27.0511	NaN	NaN	NaN	25.6955	24.9346	25.1457	3	3	3	21.8	21.8	21.8	33.415	0	19.425	595960000	4	4489	Q8NBA8;D6REE2;J3KND6;D6RBD8	Q8NBA8;D6REE2;J3KND6
+	-0.783737	2.01266	0.178109	-2.91567	0.0335439	TLK2	Serine/threonine-protein kinase tousled-like 2	biological regulation;cell cycle;cellular component organization;cellular component organization at cellular level;cellular component organization or biogenesis;cellular component organization or biogenesis at cellular level;cellular macromolecule metabolic process;cellular metabolic process;cellular process;cellular protein metabolic process;cellular response to abiotic stimulus;cellular respons…	adenyl nucleotide binding;adenyl ribonucleotide binding;ATP binding;binding;catalytic activity;kinase activity;nucleotide binding;phosphotransferase activity, alcohol group as acceptor;protein kinase activity;protein serine/threonine kinase activity;purine nucleotide binding;purine ribonucleoside triphosphate binding;purine ribonucleotide binding;ribonucleotide binding;transferase activity;transf…	cell part;cytoplasmic part;cytoskeletal part;intermediate filament;intracellular membrane-bounded organelle;intracellular organelle;intracellular organelle part;intracellular part;macromolecular complex;membrane-bounded organelle;nucleus;organelle;organelle part;perinuclear region of cytoplasm;protein complex			27.5858	27.1757	27.0921	28.143	27.9237	28.1381	28.143	27.9237	28.1381	12	12	8	21.4	21.4	16.2	87.66	0	44.111	3039200000	34	4285	Q86UE8;Q86UE8-3;Q86UE8-2;J3KRK0;J3QLK5;J3KT82;J3KST4;J3QS73;J3QS44;B3KRP1	Q86UE8;Q86UE8-3;Q86UE8-2;J3KRK0;J3QLK5
	-0.515326	2.01129	0.178109	-2.44123	0.0562343	LMNA	Prelamin-A/C;Lamin-A/C	anatomical structure development;apoptosis;biological regulation;cardiac cell development;cardiac muscle cell development;cell cycle;cell cycle process;cell death;cell development;cellular component disassembly;cellular component disassembly at cellular level;cellular component disassembly involved in apoptosis;cellular component organization;cellular component organization at cellular level;cell…	structural molecule activity	cell part;cytoplasm;cytoplasmic part;cytoskeletal part;cytosol;envelope;intermediate filament;intracellular membrane-bounded organelle;intracellular organelle;intracellular organelle part;intracellular part;lamin filament;macromolecular complex;membrane;membrane-bounded organelle;nuclear body;nuclear envelope;nuclear lamina;nuclear membrane;nuclear part;nuclear speck;nucleoplasm;nucleoplasm part;…	Arrhythmogenic right ventricular cardiomyopathy (ARVC);Dilated cardiomyopathy;Hypertrophic cardiomyopathy (HCM)	REACT_13472;REACT_160242;REACT_160251;REACT_18273;REACT_263908;REACT_75792	31.043	30.7318	30.7254	31.2835	31.4111	31.3516	31.2835	31.4111	31.3516	89	2	2	85.7	4.7	4.7	65.134	0	63.553	31615000000	53	2148	P02545-2;Q3BDU5;Q5TCI8	P02545-2;Q3BDU5;Q5TCI8
	0.40181	2.01115	0.178109	2.15299	0.0918824	HCCS	Cytochrome c-type heme lyase	anatomical structure morphogenesis;developmental process;metabolic process;organ morphogenesis;oxidation-reduction process	binding;carbon-sulfur lyase activity;catalytic activity;cation binding;holocytochrome-c synthase activity;ion binding;lyase activity;metal ion binding	cell part;cytoplasmic part;intracellular membrane-bounded organelle;intracellular organelle;intracellular organelle part;intracellular part;membrane;membrane-bounded organelle;mitochondrial inner membrane;mitochondrial membrane;mitochondrial part;mitochondrion;organelle;organelle inner membrane;organelle membrane;organelle part	Porphyrin and chlorophyll metabolism		26.7642	26.9032	26.7152	26.5064	26.3923	26.2784	26.5064	26.3923	26.2784	8	8	8	48.1	48.1	48.1	30.601	0	64.423	1367100000	25	3044	P53701	P53701
+	0.725185	2.00872	0.178109	2.82613	0.036113	ANPEP	Aminopeptidase N	anatomical structure formation involved in morphogenesis;angiogenesis;angiotensin maturation;biological regulation;cell differentiation;cellular developmental process;cellular macromolecule metabolic process;cellular metabolic process;cellular process;cellular protein metabolic process;developmental process;hormone metabolic process;macromolecule metabolic process;metabolic process;peptide hormon…	aminopeptidase activity;binding;catalytic activity;cation binding;exopeptidase activity;hydrolase activity;ion binding;metal ion binding;metallopeptidase activity;peptidase activity;peptidase activity, acting on L-amino acid peptides;receptor activity;transition metal ion binding;viral receptor activity;zinc ion binding	cell part;cytoplasmic part;cytosol;endoplasmic reticulum-Golgi intermediate compartment;external side of plasma membrane;extracellular membrane-bounded organelle;extracellular organelle;extracellular region part;extracellular space;extracellular vesicular exosome;integral to membrane;integral to plasma membrane;intracellular membrane-bounded organelle;intracellular organelle;intracellular organel…	Glutathione metabolism;Hematopoietic cell lineage;Renin-angiotensin system	REACT_147707	29.2186	29.0637	29.5131	28.3823	28.5658	28.6717	28.3823	28.5658	28.6717	20	20	20	20	20	20	109.54	0	115.17	20296000000	99	2405	P15144;H0YLZ8	P15144
+	-0.591845	2.00724	0.178109	-2.59659	0.0458692	RIF1	Telomere-associated protein RIF1	biological regulation;cell cycle;cellular process;cellular response to stimulus;cellular response to stress;developmental process;negative regulation of biological process;negative regulation of cell differentiation;negative regulation of cellular process;negative regulation of developmental process;regulation of biological process;regulation of cell differentiation;regulation of cellular process…		cell part;chromosomal part;chromosome, telomeric region;cytoplasm;cytoskeletal part;female pronucleus;intracellular membrane-bounded organelle;intracellular non-membrane-bounded organelle;intracellular organelle;intracellular organelle part;intracellular part;male pronucleus;membrane;membrane-bounded organelle;non-membrane-bounded organelle;nucleus;organelle;organelle part;plasma membrane;pronucl…			26.6661	26.6144	26.9803	27.283	27.4601	27.2932	27.283	27.4601	27.2932	16	16	16	9.2	9.2	9.2	274.46	0	46.959	3100300000	36	4004	Q5UIP0;Q5UIP0-2;H7BZN3;H7C2B5	Q5UIP0;Q5UIP0-2
+	1.68044	2.00691	0.178109	4.35262	0.0189231	CHCHD2;CHCHD2P9	Coiled-coil-helix-coiled-coil-helix domain-containing protein 2;Putative coiled-coil-helix-coiled-coil-helix domain-containing protein CHCHD2P9, mitochondrial	biological regulation;biosynthetic process;cellular biosynthetic process;cellular macromolecule biosynthetic process;cellular macromolecule metabolic process;cellular metabolic process;cellular nitrogen compound metabolic process;cellular process;macromolecule biosynthetic process;macromolecule metabolic process;metabolic process;nitrogen compound metabolic process;nucleic acid metabolic process;…	binding;DNA binding;nucleic acid binding;protein binding;sequence-specific DNA binding;transcription factor binding	cell part;cytoplasmic part;intracellular membrane-bounded organelle;intracellular organelle;intracellular part;membrane-bounded organelle;mitochondrion;nucleus;organelle			NaN	27.1172	27.273	NaN	NaN	NaN	25.8186	25.0945	25.6311	2	2	2	15.2	15.2	15.2	15.512	0	15.094	789600000	6	6137	Q9Y6H1;Q5T1J5	Q9Y6H1;Q5T1J5
+	0.979306	2.00681	0.178109	3.67153	0.0239167	RASSF3	Ras association domain-containing protein 3	biological regulation;cellular process;cellular response to stimulus;regulation of biological process;regulation of cellular process;response to stimulus;signal transduction	binding;identical protein binding;protein binding	cell part;cytoplasm;cytoskeletal part;intracellular organelle part;intracellular part;macromolecular complex;membrane;microtubule;organelle part;plasma membrane;protein complex			26.7205	26.4891	NaN	NaN	NaN	NaN	25.7348	25.4044	25.7372	3	3	3	11	11	11	34.578	0	21.945	506240000	7	381	A0A1B0GUG6;Q86WH2	A0A1B0GUG6;Q86WH2
	-0.318936	2.00433	0.178109	-1.88638	0.127804	FKBP9	Peptidyl-prolyl cis-trans isomerase FKBP9	cellular macromolecule metabolic process;cellular metabolic process;cellular process;cellular protein metabolic process;chaperone-mediated protein folding;macromolecule metabolic process;macromolecule modification;metabolic process;peptidyl-amino acid modification;peptidyl-proline modification;primary metabolic process;protein folding;protein metabolic process;protein modification process;protein…	binding;calcium ion binding;catalytic activity;cation binding;cis-trans isomerase activity;drug binding;FK506 binding;ion binding;isomerase activity;macrolide binding;metal ion binding;peptidyl-prolyl cis-trans isomerase activity	cell part;cytoplasmic part;endoplasmic reticulum;endoplasmic reticulum membrane;endoplasmic reticulum part;intracellular membrane-bounded organelle;intracellular organelle;intracellular organelle part;intracellular part;membrane;membrane part;membrane-bounded organelle;organelle;organelle membrane;organelle part		REACT_16907	28.2486	28.4223	28.2545	28.5502	28.6771	28.6549	28.5502	28.6771	28.6549	14	14	14	26.3	26.3	26.3	63.083	0	46.921	11874000000	66	2057	O95302;O95302-3;O95302-2;Q75LS8;C9J4P8	O95302;O95302-3
	0.37699	2.00155	0.178109	2.07368	0.100265	TRIP6	Thyroid receptor-interacting protein 6	biological regulation;biosynthetic process;cell junction assembly;cell junction organization;cell-substrate junction assembly;cellular biosynthetic process;cellular component assembly;cellular component assembly at cellular level;cellular component organization;cellular component organization at cellular level;cellular component organization or biogenesis;cellular component organization or biogen…	binding;cation binding;cytokine receptor binding;enzyme binding;growth factor receptor binding;hormone receptor binding;interleukin-1 receptor binding;ion binding;kinase binding;metal ion binding;nuclear hormone receptor binding;protein binding;receptor binding;thyroid hormone receptor binding;transcription factor binding;transition metal ion binding;zinc ion binding	adherens junction;anchoring junction;cell junction;cell part;cell-substrate adherens junction;cell-substrate junction;cytoplasm;cytoskeleton;focal adhesion;intracellular membrane-bounded organelle;intracellular non-membrane-bounded organelle;intracellular organelle;intracellular part;membrane;membrane-bounded organelle;non-membrane-bounded organelle;nucleus;organelle;plasma membrane	NOD-like receptor signaling pathway		29.2146	29.3996	29.3781	28.8397	29.0189	29.0027	28.8397	29.0189	29.0027	11	11	11	31.5	31.5	31.5	50.287	0	70.383	19956000000	83	3782	Q15654;H7BZE2	Q15654
+	2.12372	2.00087	0.178109	3.78558	0.018	MRPS30	28S ribosomal protein S30, mitochondrial	apoptosis;biosynthetic process;cell death;cellular biosynthetic process;cellular component disassembly;cellular component disassembly at cellular level;cellular component organization;cellular component organization at cellular level;cellular component organization or biogenesis;cellular component organization or biogenesis at cellular level;cellular macromolecular complex disassembly;cellular ma…	structural constituent of ribosome;structural molecule activity	cell part;cytoplasmic part;intracellular non-membrane-bounded organelle;intracellular organelle;intracellular organelle part;intracellular part;macromolecular complex;membrane;mitochondrial inner membrane;mitochondrial membrane;mitochondrial part;non-membrane-bounded organelle;organelle;organelle inner membrane;organelle membrane;organelle part;ribonucleoprotein complex;ribosome		REACT_267634;REACT_268133;REACT_268261	27.0532	27.919	27.5331	NaN	NaN	NaN	25.5726	24.6319	25.9297	2	2	2	5.5	5.5	5.5	50.364	0	11.663	1561200000	6	5459	Q9NP92	Q9NP92
+	1.57434	1.99957	0.178109	3.56152	0.0195849	ODR4	Protein odr-4 homolog		binding;catalytic activity;cation binding;ion binding;metal ion binding;oxidoreductase activity;transition metal ion binding;zinc ion binding	cell part;integral to membrane;intrinsic to membrane;membrane part			26.7965	27.0067	26.7786	NaN	NaN	NaN	24.6208	25.6721	25.5658	2	2	2	7.7	7.7	7.7	51.103	0	24.887	702980000	6	3961	Q5SWX8;Q5SWX8-3;Q5SWX8-4;Q5SWX8-2	Q5SWX8;Q5SWX8-3;Q5SWX8-4;Q5SWX8-2
+	1.11129	1.99782	0.178109	3.25205	0.0220909	ZFP36L2	Zinc finger protein 36, C3H1 type-like 2	anatomical structure development;biological regulation;catabolic process;cell activation;cell differentiation;cell division;cell proliferation;cellular catabolic process;cellular developmental process;cellular macromolecule catabolic process;cellular macromolecule metabolic process;cellular metabolic process;cellular nitrogen compound metabolic process;cellular process;definitive hemopoiesis;deve…	AU-rich element binding;binding;cation binding;DNA binding;ion binding;metal ion binding;mRNA 3'-UTR AU-rich region binding;mRNA 3'-UTR binding;mRNA binding;nucleic acid binding;nucleic acid binding transcription factor activity;RNA binding;sequence-specific DNA binding transcription factor activity	cell part;cytoplasm;intracellular membrane-bounded organelle;intracellular organelle;intracellular part;membrane-bounded organelle;nucleus;organelle			26.5894	26.5453	26.9099	NaN	NaN	NaN	25.4689	25.2631	25.9786	5	5	5	15.8	15.8	15.8	51.062	0	8.7935	1482200000	12	2875	P47974;Q07352;G3V2D5;G3V2P5;P26651;M0QZ04;M0QY76;M0R0H3	P47974
+	1.26172	1.99578	0.178109	3.36627	0.0216	TOMM22	Mitochondrial import receptor subunit TOM22 homolog	cellular component organization;cellular component organization at cellular level;cellular component organization or biogenesis;cellular component organization or biogenesis at cellular level;cellular macromolecule metabolic process;cellular membrane organization;cellular metabolic process;cellular process;cellular protein metabolic process;establishment of localization;establishment of localizat…	macromolecule transmembrane transporter activity;protein transmembrane transporter activity;protein transporter activity;substrate-specific transmembrane transporter activity;substrate-specific transporter activity;transmembrane transporter activity;transporter activity	cell part;cytoplasmic part;integral to membrane;intracellular membrane-bounded organelle;intracellular organelle;intracellular organelle part;intracellular part;intrinsic to membrane;macromolecular complex;membrane;membrane part;membrane-bounded organelle;mitochondrial inner membrane;mitochondrial membrane;mitochondrial membrane part;mitochondrial outer membrane translocase complex;mitochondrial …		REACT_118595	27.0823	27.3266	26.6621	NaN	NaN	NaN	25.9088	26.0007	25.3765	2	2	2	23.2	23.2	23.2	15.521	0	37.683	1429400000	11	5527	Q9NS69	Q9NS69
+	1.18884	1.99577	0.178109	3.31208	0.0235161	CHEK1	Serine/threonine-protein kinase Chk1	aging;biological regulation;biosynthetic process;cell aging;cell cycle checkpoint;cell cycle process;cellular biosynthetic process;cellular component organization;cellular component organization at cellular level;cellular component organization or biogenesis;cellular component organization or biogenesis at cellular level;cellular macromolecule biosynthetic process;cellular macromolecule metabolic…	adenyl nucleotide binding;adenyl ribonucleotide binding;ATP binding;binding;catalytic activity;histone kinase activity;histone kinase activity (H3-T11 specific);histone threonine kinase activity;kinase activity;nucleotide binding;phosphotransferase activity, alcohol group as acceptor;protein kinase activity;protein serine/threonine kinase activity;purine nucleotide binding;purine ribonucleoside t…	cell part;centrosome;chromatin;chromosomal part;chromosome;condensed chromosome;condensed nuclear chromosome;cytoplasmic part;cytoskeletal part;cytosol;extracellular region part;extracellular space;intracellular membrane-bounded organelle;intracellular non-membrane-bounded organelle;intracellular organelle;intracellular organelle part;intracellular part;membrane-bounded organelle;microtubule orga…	Cell cycle;Cell cycle - yeast;Meiosis - yeast;p53 signaling pathway	REACT_111040;REACT_1614;REACT_407;REACT_6769;REACT_897	26.52	26.13	26.3506	NaN	NaN	NaN	24.8806	24.9443	25.6093	5	5	5	13.4	13.4	13.4	54.433	0	10.534	747720000	11	899	O14757;J3KN87;E7EPP6;O14757-2;O14757-3;E9PPA5;A0A087WY91;E9PKQ3	O14757;J3KN87;E7EPP6;O14757-2;O14757-3;E9PPA5
+	2.24446	1.9949	0.178109	3.80968	0.0186067	CNPY3	Protein canopy homolog 3	activation of immune response;activation of innate immune response;biological regulation;cellular process;cellular response to stimulus;defense response;immune response;immune response-activating signal transduction;immune response-regulating signaling pathway;immune system process;innate immune response;innate immune response-activating signal transduction;pattern recognition receptor signaling …		cell part;cytoplasmic part;endoplasmic reticulum lumen;endoplasmic reticulum part;intracellular organelle lumen;intracellular organelle part;intracellular part;membrane-enclosed lumen;organelle lumen;organelle part		REACT_118632	27.7487	27.9893	27.8344	NaN	NaN	NaN	24.6977	26.3437	25.7977	7	7	7	26.3	26.3	26.3	30.748	0	41.135	4243300000	19	5101	Q9BT09;A0A0C4DFY8	Q9BT09
	0.331499	1.99311	0.178109	1.92361	0.125395	RAB9A	Ras-related protein Rab-9A	biological regulation;cellular process;cellular response to stimulus;endosome transport;establishment of localization;establishment of localization in cell;establishment of protein localization;intracellular protein transport;intracellular signal transduction;intracellular transport;metabolic process;positive regulation of biological process;positive regulation of cellular process;positive regula…	binding;catalytic activity;GDP binding;GTP binding;GTPase activity;guanyl nucleotide binding;guanyl ribonucleotide binding;hydrolase activity;hydrolase activity, acting on acid anhydrides;hydrolase activity, acting on acid anhydrides, in phosphorus-containing anhydrides;nucleoside-triphosphatase activity;nucleotide binding;purine nucleotide binding;purine ribonucleoside triphosphate binding;purin…	cell part;cytoplasmic membrane-bounded vesicle;cytoplasmic part;cytoplasmic vesicle;cytoplasmic vesicle membrane;cytoplasmic vesicle part;endocytic vesicle;endocytic vesicle membrane;endoplasmic reticulum membrane;endoplasmic reticulum part;endosome;extracellular membrane-bounded organelle;extracellular organelle;extracellular region part;extracellular vesicular exosome;Golgi apparatus part;Golgi…	Measles		28.4861	28.5468	28.539	28.2349	28.0561	28.2863	28.2349	28.0561	28.2863	8	8	8	68.2	68.2	68.2	22.837	0	36.85	5731100000	23	2977	P51151;Q9NP90;A0A1B0GUI0	P51151
	-0.203234	1.99162	0.178109	-1.40755	0.23986	UBL7	Ubiquitin-like protein 7						27.3644	27.4119	27.4387	27.5662	27.573	27.6856	27.5662	27.573	27.6856	4	4	4	17.4	17.4	17.4	40.51	0	17.735	3653400000	29	1374	Q96S82;H3BV23;H3BUV9	Q96S82;H3BV23;H3BUV9
	-0.484804	1.99072	0.178109	-2.35399	0.0705255	SRP19	Signal recognition particle 19 kDa protein	biosynthetic process;cellular biosynthetic process;cellular macromolecule biosynthetic process;cellular macromolecule metabolic process;cellular metabolic process;cellular process;cellular protein metabolic process;cotranslational protein targeting to membrane;establishment of localization;establishment of localization in cell;establishment of protein localization;establishment of protein localiz…	7S RNA binding;binding;nucleic acid binding;RNA binding	cell part;cytoplasm;cytoplasmic part;cytosol;intracellular membrane-bounded organelle;intracellular non-membrane-bounded organelle;intracellular organelle;intracellular organelle part;intracellular part;macromolecular complex;membrane-bounded organelle;mitochondrion;non-membrane-bounded organelle;nuclear part;nucleolus;nucleoplasm;nucleus;organelle;organelle part;ribonucleoprotein complex;signal …	Protein export	REACT_115902	29.1073	28.9271	29.0356	29.6255	29.5724	29.3265	29.6255	29.5724	29.3265	7	7	7	61.1	61.1	61.1	16.156	0	161.9	7959200000	27	2269	P09132;A0A087WYR0;A0A087WWU9;P09132-2;D6RBG4;A0A2R8Y4M3	P09132;A0A087WYR0;A0A087WWU9
+	1.20123	1.9899	0.178109	3.31225	0.0237073	TUBA1A;TUBA3C	Tubulin alpha-1A chain;Tubulin alpha-3C/D chain	cell cycle;cell cycle process;cell division;cellular component assembly;cellular component assembly at cellular level;cellular component organization;cellular component organization at cellular level;cellular component organization or biogenesis;cellular component organization or biogenesis at cellular level;cellular macromolecular complex assembly;cellular macromolecular complex subunit organiza…	binding;catalytic activity;GTP binding;GTPase activity;guanyl nucleotide binding;guanyl ribonucleotide binding;hydrolase activity;hydrolase activity, acting on acid anhydrides;hydrolase activity, acting on acid anhydrides, in phosphorus-containing anhydrides;nucleoside-triphosphatase activity;nucleotide binding;purine nucleotide binding;purine ribonucleoside triphosphate binding;purine ribonucleo…	cell part;cytoplasm;cytoplasmic microtubule;cytoplasmic part;cytoskeletal part;cytosol;endosome;extracellular membrane-bounded organelle;extracellular organelle;extracellular region part;extracellular vesicular exosome;intracellular membrane-bounded organelle;intracellular organelle;intracellular organelle part;intracellular part;macromolecular complex;membrane-bounded organelle;membrane-bounded …	Gap junction;Pathogenic Escherichia coli infection;Phagosome	REACT_11039;REACT_121399;REACT_147867;REACT_150425;REACT_150471;REACT_15296;REACT_15364;REACT_15451;REACT_15510;REACT_160315;REACT_16936;REACT_16956;REACT_16967;REACT_22365;REACT_25201;REACT_267965;REACT_268024;REACT_268265;REACT_268323;REACT_355252;REACT_355469;REACT_682;REACT_9509	31.7649	31.6647	31.6234	30.2955	30.1582	30.9956	30.2955	30.1582	30.9956	42	2	0	83.6	3.1	0	50.135	0	15.9	31451000000	30	4187	Q71U36;Q71U36-2;Q13748;Q13748-2;Q6PEY2;Q9NY65;C9J2C0;Q9NY65-2;V9GZ17	Q71U36;Q71U36-2;Q13748;Q13748-2
	-0.160905	1.9879	0.178109	-1.18985	0.314729	SPAG9	C-Jun-amino-terminal kinase-interacting protein 4	activation of JUN kinase activity;activation of MAPK activity;biological regulation;cell differentiation;cellular component assembly;cellular component organization;cellular component organization or biogenesis;cellular developmental process;cellular macromolecule metabolic process;cellular metabolic process;cellular process;cellular protein metabolic process;developmental process;endosome transp…	binding;binding, bridging;cytoskeletal protein binding;enzyme binding;JUN kinase binding;kinase binding;kinesin binding;MAP-kinase scaffold activity;protein binding;protein complex scaffold;protein kinase binding;receptor signaling complex scaffold activity;signaling adaptor activity;structural molecule activity	acrosomal vesicle;cell part;cytoplasm;cytoplasmic membrane-bounded vesicle;cytoplasmic part;cytoplasmic vesicle;cytosol;extracellular membrane-bounded organelle;extracellular organelle;extracellular region part;extracellular vesicular exosome;integral to membrane;intracellular membrane-bounded organelle;intracellular organelle;intracellular part;intrinsic to membrane;membrane part;membrane-bounde…		REACT_21402	30.276	30.1998	30.2515	30.457	30.3834	30.3695	30.457	30.3834	30.3695	60	60	1	54.7	54.7	1.4	145.13	0	323.31	72874000000	332	153	O60271-2;A0A087X2D8;O60271-4;O60271-9;O60271-5;H0YBE9;Q9UPT6;E9PFH7;A0A087WYG2;H0YBS5;Q9UPT6-2;H0Y981	O60271-2;A0A087X2D8;O60271-4;O60271-9;O60271-5
+	2.35833	1.98352	0.180131	3.81687	0.0190345	LTBR	Tumor necrosis factor receptor superfamily member 3	apoptosis;biological regulation;cell activation;cell death;cell differentiation;cellular developmental process;cellular process;cellular response to abiotic stimulus;cellular response to external stimulus;cellular response to mechanical stimulus;cellular response to stimulus;death;developmental process;immune system process;leukocyte activation;leukocyte differentiation;myeloid cell differentiati…	binding;enzyme binding;identical protein binding;protein binding;ubiquitin protein ligase binding	cell part;integral to membrane;intrinsic to membrane;membrane part	Cytokine-cytokine receptor interaction;Intestinal immune network for IgA production		27.4744	27.5932	27.7005	NaN	NaN	NaN	25.6314	24.2114	25.8503	4	4	4	12.4	12.4	12.4	46.709	0	9.0451	1209000000	15	2742	P36941;P36941-2;F5H6F8;F5H627;F5H2E7	P36941;P36941-2;F5H6F8;F5H627;F5H2E7
+	1.86516	1.97923	0.180131	3.65184	0.0191068	PPAP2A	Lipid phosphate phosphohydrolase 1	activation of protein kinase activity;activation of protein kinase C activity by G-protein coupled receptor protein signaling pathway;androgen receptor signaling pathway;biological regulation;biosynthetic process;cell migration;cell motility;cell surface receptor linked signaling pathway;cellular biosynthetic process;cellular component movement;cellular lipid metabolic process;cellular macromolec…	catalytic activity;hydrolase activity;hydrolase activity, acting on ester bonds;phosphatase activity;phosphatidate phosphatase activity;phosphoric ester hydrolase activity	cell part;extracellular membrane-bounded organelle;extracellular organelle;extracellular region part;extracellular vesicular exosome;integral to membrane;integral to plasma membrane;intrinsic to membrane;intrinsic to plasma membrane;membrane;membrane part;membrane-bounded organelle;membrane-bounded vesicle;organelle;plasma membrane;plasma membrane part;vesicle	Ether lipid metabolism;Fat digestion and absorption;Fc gamma R-mediated phagocytosis;Glycerolipid metabolism;Glycerophospholipid metabolism;Sphingolipid metabolism	REACT_115810	27.3359	27.7315	27.2665	NaN	NaN	NaN	25.1531	26.3466	25.2387	2	2	2	9.5	9.5	9.5	32.156	0	10.921	1258500000	10	1652	O14494;O14494-2	O14494;O14494-2
+	0.996134	1.97655	0.180131	3.63733	0.0234286	TBC1D2B	TBC1 domain family member 2B		enzyme activator activity;enzyme regulator activity;GTPase activator activity;GTPase regulator activity;nucleoside-triphosphatase regulator activity				NaN	27.0337	27.0477	NaN	NaN	NaN	25.895	25.9255	26.3132	8	8	8	14.6	14.6	14.6	109.88	0	23.058	1039500000	14	5938	Q9UPU7;Q9UPU7-2;C9JW56;Q9UPU7-3	Q9UPU7;Q9UPU7-2
	-0.333971	1.9736	0.181555	-1.92132	0.125402	USP8	Ubiquitin carboxyl-terminal hydrolase 8	biological regulation;catabolic process;cell cycle cytokinesis;cell cycle process;cell proliferation;cellular catabolic process;cellular component organization;cellular component organization at cellular level;cellular component organization or biogenesis;cellular component organization or biogenesis at cellular level;cellular macromolecule catabolic process;cellular macromolecule metabolic proce…	catalytic activity;cysteine-type endopeptidase activity;cysteine-type peptidase activity;endopeptidase activity;hydrolase activity;peptidase activity;peptidase activity, acting on L-amino acid peptides;small conjugating protein-specific protease activity;ubiquitin-specific protease activity	acrosomal vesicle;cell part;cytoplasm;cytoplasmic membrane-bounded vesicle;cytoplasmic part;cytoplasmic vesicle;cytosol;early endosome;endosomal part;endosome;extrinsic to endosome membrane;extrinsic to membrane;extrinsic to organelle membrane;extrinsic to plasma membrane;Golgi apparatus;intracellular membrane-bounded organelle;intracellular organelle;intracellular organelle part;intracellular pa…	Endocytosis	REACT_115662;REACT_264580	27.6615	27.7706	27.7413	28.1064	28.1414	27.9275	28.1064	28.1414	27.9275	27	27	27	30.7	30.7	30.7	127.52	0	86.764	10386000000	73	2770	P40818;P40818-2;A0A075B720;H0YNL5;H0YLH2;H0YM47;H0YKV1;H0YM17;H0YLS3	P40818;P40818-2;A0A075B720
	0.478443	1.96906	0.181555	2.32163	0.0750651	SLC12A2	Solute carrier family 12 member 2	ammonium transmembrane transport;ammonium transport;anatomical structure morphogenesis;anion transport;biological regulation;branching involved in mammary gland duct morphogenesis;branching morphogenesis of a tube;cation transport;cell surface receptor linked signaling pathway;cell volume homeostasis;cellular homeostasis;cellular process;cellular response to stimulus;chloride transport;detection …	active transmembrane transporter activity;ammonium transmembrane transporter activity;anion transmembrane transporter activity;anion:cation symporter activity;cation transmembrane transporter activity;cation:chloride symporter activity;chloride transmembrane transporter activity;inorganic anion transmembrane transporter activity;inorganic cation transmembrane transporter activity;ion transmembran…	apical plasma membrane;basolateral plasma membrane;cell part;extracellular membrane-bounded organelle;extracellular organelle;extracellular region part;extracellular vesicular exosome;integral to membrane;integral to plasma membrane;intrinsic to membrane;intrinsic to plasma membrane;membrane;membrane part;membrane-bounded organelle;membrane-bounded vesicle;organelle;plasma membrane;plasma membran…	Pancreatic secretion;Salivary secretion;Vibrio cholerae infection	REACT_19315	28.0872	28.0757	28.0957	27.4019	27.6674	27.7539	27.4019	27.6674	27.7539	15	15	15	16.3	16.3	16.3	131.45	0	191.78	7525800000	49	3068	P55011;P55011-3;G3XAL9	P55011;P55011-3;G3XAL9
+	1.33938	1.96547	0.181555	3.36799	0.0217815	MTMR9	Myotubularin-related protein 9		enzyme regulator activity	cell part;cytoplasm;intracellular part			26.3808	26.3442	26.6095	NaN	NaN	NaN	25.6738	24.7677	24.8749	4	4	4	8.9	8.9	8.9	63.461	0	5.0723	596640000	9	4961	Q96QG7;Q96QG7-2;E9PR67	Q96QG7;Q96QG7-2
	-0.407038	1.96468	0.181555	-2.13654	0.0948424	USP39	U4/U6.U5 tri-snRNP-associated protein 2	catabolic process;cell cycle;cell division;cellular catabolic process;cellular component assembly;cellular component assembly at cellular level;cellular component organization;cellular component organization at cellular level;cellular component organization or biogenesis;cellular component organization or biogenesis at cellular level;cellular macromolecular complex assembly;cellular macromolecula…	binding;cation binding;ion binding;metal ion binding;transition metal ion binding;zinc ion binding	cell part;intracellular organelle part;intracellular part;macromolecular complex;nuclear part;organelle part;ribonucleoprotein complex;spliceosomal complex	Spliceosome		28.677	28.6968	28.7723	28.9941	29.285	29.088	28.9941	29.285	29.088	13	13	13	25.1	25.1	25.1	65.38	0	35.684	8431900000	43	3900	Q53GS9;B9A018;Q53GS9-3;A0A087X1B2;Q53GS9-2;F8WC91;A0A087WW31;C9JIU2	Q53GS9;B9A018;Q53GS9-3;A0A087X1B2;Q53GS9-2
+	-1.0395	1.96431	0.181555	-3.13849	0.0240839	RPL37	60S ribosomal protein L37	biosynthetic process;catabolic process;cellular biosynthetic process;cellular catabolic process;cellular component disassembly;cellular component disassembly at cellular level;cellular component organization;cellular component organization at cellular level;cellular component organization or biogenesis;cellular component organization or biogenesis at cellular level;cellular macromolecular complex…	binding;cation binding;ion binding;metal ion binding;nucleic acid binding;RNA binding;rRNA binding;structural constituent of ribosome;structural molecule activity	cell part;cytoplasmic part;cytosol;cytosolic large ribosomal subunit;intracellular organelle part;intracellular part;large ribosomal subunit;macromolecular complex;organelle part;ribonucleoprotein complex	Ribosome	REACT_115902;REACT_1404;REACT_1797;REACT_1986;REACT_2085;REACT_75768;REACT_75822;REACT_79;REACT_9491	29.9666	29.6229	29.245	30.8363	30.6242	30.4926	30.8363	30.6242	30.4926	5	5	5	39.2	39.2	39.2	11.078	0	7.5109	11899000000	30	3166	P61927;D6R9X9;D6RG19	P61927
	-0.304248	1.96423	0.181555	-1.8145	0.138693	TCEA1	Transcription elongation factor A protein 1	biological regulation;biosynthetic process;cell differentiation;cellular biosynthetic process;cellular developmental process;cellular macromolecule biosynthetic process;cellular macromolecule metabolic process;cellular metabolic process;cellular nitrogen compound metabolic process;cellular process;cellular response to stimulus;cellular response to stress;developmental process;DNA metabolic proces…	binding;cation binding;DNA binding;ion binding;metal ion binding;nucleic acid binding;transition metal ion binding;zinc ion binding	cell part;intracellular membrane-bounded organelle;intracellular non-membrane-bounded organelle;intracellular organelle;intracellular organelle part;intracellular part;membrane-bounded organelle;non-membrane-bounded organelle;nuclear part;nucleolus;nucleoplasm;nucleus;organelle;organelle part		REACT_1845;REACT_1941;REACT_22107;REACT_22201;REACT_2222;REACT_6143;REACT_6162;REACT_6244;REACT_6259;REACT_6344;REACT_6346;REACT_833	29.1036	28.9378	29.0555	29.3173	29.2675	29.4248	29.3173	29.2675	29.4248	16	16	13	57.1	57.1	50.2	33.969	0	120.12	21224000000	113	409	P23193;A0A1W2PPZ5;P23193-2;A0A1W2PRL9;E5RIS7;B7Z4S1;E5RJ93;E5RK46;E5RFI1;A0A1W2PPV7;Q15560;A0A0A0MT58;Q15560-2;Q5JRI7	P23193;A0A1W2PPZ5;P23193-2;A0A1W2PRL9
	-0.462291	1.9606	0.181555	-2.2764	0.0767737	POLDIP3	Polymerase delta-interacting protein 3	biological regulation;establishment of localization;establishment of localization in cell;establishment of RNA localization;intracellular transport;mRNA export from nucleus;mRNA transport;nuclear export;nuclear transport;nucleic acid transport;nucleobase-containing compound transport;nucleocytoplasmic transport;poly(A)+ mRNA export from nucleus;positive regulation of biological process;positive r…	binding;nucleic acid binding;nucleotide binding	cell part;cytoplasm;intracellular membrane-bounded organelle;intracellular organelle;intracellular organelle part;intracellular part;membrane-bounded organelle;nuclear body;nuclear part;nuclear speck;nucleoplasm;nucleoplasm part;organelle;organelle part			27.5614	27.7323	27.675	28.1781	27.9416	28.2359	28.1781	27.9416	28.2359	11	11	11	35.4	35.4	35.4	46.089	0	33.307	4044900000	29	1125	Q9BY77;Q9BY77-2;F6VRR5;F8WCX5;Q8WUT1;Q6R954;F8WEE2	Q9BY77;Q9BY77-2;F6VRR5
	-0.369196	1.96	0.181555	-2.0246	0.107083	HDGF	Hepatoma-derived growth factor	biological regulation;cell proliferation;cellular macromolecule metabolic process;cellular metabolic process;cellular process;cellular protein metabolic process;cellular response to chemical stimulus;cellular response to organic substance;cellular response to stimulus;cellular response to stress;cellular response to topologically incorrect protein;cellular response to unfolded protein;endoplasmic…	binding;carbohydrate binding;DNA binding;glycosaminoglycan binding;heparin binding;nucleic acid binding;nucleotide binding;pattern binding;polysaccharide binding;protein binding transcription factor activity;RNA polymerase II transcription cofactor activity;RNA polymerase II transcription corepressor activity;RNA polymerase II transcription factor binding transcription factor activity;RNA polymer…	cell part;cytoplasm;extracellular region part;extracellular space;intracellular organelle part;intracellular part;macromolecular complex;nuclear part;nucleoplasm;nucleoplasm part;organelle part;protein complex;transcriptional repressor complex		REACT_18273	30.9086	30.699	30.8003	31.2792	31.0916	31.1447	31.2792	31.0916	31.1447	20	20	19	82.1	82.1	82.1	26.788	0	187.48	64472000000	168	2998	P51858;P51858-3;P51858-2	P51858;P51858-3;P51858-2
	-0.474257	1.95937	0.181555	-2.30406	0.0754478	REPIN1	Replication initiator 1	biological regulation;biosynthetic process;cellular biosynthetic process;cellular macromolecule biosynthetic process;cellular macromolecule metabolic process;cellular metabolic process;cellular nitrogen compound metabolic process;cellular process;DNA metabolic process;DNA replication;macromolecule biosynthetic process;macromolecule metabolic process;metabolic process;nitrogen compound metabolic p…	binding;cation binding;DNA binding;ion binding;metal ion binding;nucleic acid binding	cell part;chromosomal part;cytoplasmic part;cytosolic part;cytosolic ribosome;intracellular membrane-bounded organelle;intracellular non-membrane-bounded organelle;intracellular organelle;intracellular organelle part;intracellular part;lipid particle;macromolecular complex;membrane;membrane-bounded organelle;non-membrane-bounded organelle;nuclear chromosome part;nuclear membrane;nuclear origin of…			27.3763	27.3877	27.4865	27.7001	27.9358	28.0374	27.7001	27.9358	28.0374	10	10	10	20.8	20.8	20.8	63.574	0	22.077	4353100000	36	5166	Q9BWE0;Q9BWE0-4;C9JYJ8;C9JZE3;E7EVL6	Q9BWE0;Q9BWE0-4;C9JYJ8
+	-0.782171	1.95886	0.181555	-2.8483	0.0354286	MRPL48	39S ribosomal protein L48, mitochondrial	biosynthetic process;cellular biosynthetic process;cellular component disassembly;cellular component disassembly at cellular level;cellular component organization;cellular component organization at cellular level;cellular component organization or biogenesis;cellular component organization or biogenesis at cellular level;cellular macromolecular complex disassembly;cellular macromolecular complex …		cell part;cytoplasmic part;intracellular non-membrane-bounded organelle;intracellular organelle;intracellular organelle part;intracellular part;macromolecular complex;membrane;mitochondrial inner membrane;mitochondrial membrane;mitochondrial part;mitochondrial ribosome;non-membrane-bounded organelle;organellar ribosome;organelle;organelle inner membrane;organelle membrane;organelle part;ribonucle…		REACT_267634;REACT_268133;REACT_268261	26.5654	26.9337	27.0009	27.4166	27.7975	27.6324	27.4166	27.7975	27.6324	4	4	4	19.3	19.3	19.3	23.934	0	19.905	1955300000	19	4862	Q96GC5;Q96GC5-3;F5H702;F5H8D0	Q96GC5;Q96GC5-3;F5H702;F5H8D0
	-0.320805	1.95368	0.183042	-1.86662	0.132565	RBM28	RNA-binding protein 28	cellular macromolecule metabolic process;cellular metabolic process;cellular nitrogen compound metabolic process;cellular process;macromolecule metabolic process;metabolic process;mRNA metabolic process;mRNA processing;nitrogen compound metabolic process;nucleic acid metabolic process;nucleobase-containing compound metabolic process;primary metabolic process;RNA metabolic process;RNA processing;R…	binding;nucleotide binding	cell part;intracellular non-membrane-bounded organelle;intracellular organelle;intracellular organelle part;intracellular part;macromolecular complex;non-membrane-bounded organelle;nuclear part;nucleolus;organelle;organelle part;ribonucleoprotein complex;spliceosomal complex	Ribosome biogenesis in eukaryotes		28.995	29.0932	29.1152	29.4788	29.4162	29.2708	29.4788	29.4162	29.2708	18	18	18	27.3	27.3	27.3	85.737	0	67.053	24780000000	83	5590	Q9NW13;Q9NW13-2;C9JAA9;H7C5G8;C9JE21	Q9NW13;Q9NW13-2
	0.536842	1.95137	0.183042	2.43527	0.0568333	RAB14	Ras-related protein Rab-14	biological regulation;cell surface receptor linked signaling pathway;cellular component assembly;cellular component assembly at cellular level;cellular component organization;cellular component organization at cellular level;cellular component organization or biogenesis;cellular component organization or biogenesis at cellular level;cellular membrane fusion;cellular membrane organization;cellular…	binding;catalytic activity;cytoskeletal protein binding;GDP binding;GTP binding;GTPase activity;guanyl nucleotide binding;guanyl ribonucleotide binding;hydrolase activity;hydrolase activity, acting on acid anhydrides;hydrolase activity, acting on acid anhydrides, in phosphorus-containing anhydrides;myosin binding;myosin V binding;nucleoside-triphosphatase activity;nucleotide binding;protein bindi…	cell part;clathrin-coated vesicle;coated vesicle;cytoplasmic membrane-bounded vesicle;cytoplasmic part;cytoplasmic vesicle;cytoplasmic vesicle membrane;cytoplasmic vesicle part;cytosol;early endosome;early endosome membrane;endocytic vesicle;endocytic vesicle membrane;endoplasmic reticulum;endosomal part;endosome;endosome membrane;extracellular membrane-bounded organelle;extracellular organelle;e…		REACT_147867	31.0215	31.2492	31.1613	30.5367	30.4792	30.8056	30.5367	30.4792	30.8056	17	17	17	81.9	81.9	81.9	23.897	0	160.58	52461000000	114	3142	P61106;X6RFL8	P61106;X6RFL8
	-0.30728	1.95095	0.183042	-1.81865	0.137604	BRAF	Serine/threonine-protein kinase B-raf	activation of MAPKK activity;activation of protein kinase activity;alpha-beta T cell activation;alpha-beta T cell differentiation;anatomical structure morphogenesis;associative learning;behavior;biological regulation;carbohydrate transport;CD4-positive, alpha-beta T cell activation;CD4-positive, alpha-beta T cell differentiation;cell activation;cell communication;cell differentiation;cell surface…	adenyl nucleotide binding;adenyl ribonucleotide binding;ATP binding;binding;calcium ion binding;catalytic activity;cation binding;identical protein binding;ion binding;kinase activity;MAP kinase kinase kinase activity;metal ion binding;molecular transducer activity;nucleotide binding;phosphotransferase activity, alcohol group as acceptor;protein binding;protein kinase activity;protein serine/thre…	cell body;cell part;cell projection;cytoplasmic part;cytosol;intracellular membrane-bounded organelle;intracellular organelle;intracellular part;membrane;membrane-bounded organelle;mitochondrion;neuron projection;nucleus;organelle;plasma membrane	Acute myeloid leukemia;Bladder cancer;Chemokine signaling pathway;Chronic myeloid leukemia;Colorectal cancer;Endometrial cancer;ErbB signaling pathway;Focal adhesion;Glioma;Hepatitis C;Insulin signaling pathway;Long-term depression;Long-term potentiation;MAPK signaling pathway;Melanoma;mTOR signaling pathway;Natural killer cell mediated cytotoxicity;Neurotrophin signaling pathway;Non-small cell l…	REACT_111080;REACT_12002;REACT_12076;REACT_12077;REACT_20568	26.9922	26.8529	26.8539	27.2144	27.1149	27.2916	27.2144	27.1149	27.2916	11	9	9	16	13.7	13.7	84.578	0	16.106	3001200000	25	478	H7C560;A0A2R8Y8E0;P15056;A0A2R8YDP5;A0A2R8Y467;H7C4S5;A0A2R8Y492;A0A2R8YES9;H7C5K3;A0A2R8Y679	H7C560;A0A2R8Y8E0;P15056;A0A2R8YDP5
+	1.29313	1.95054	0.183042	3.91157	0.023328	COA3	Cytochrome c oxidase assembly factor 3 homolog, mitochondrial	biological regulation;cellular component assembly;cellular component assembly at cellular level;cellular component biogenesis;cellular component organization;cellular component organization at cellular level;cellular component organization or biogenesis;cellular component organization or biogenesis at cellular level;cellular macromolecular complex assembly;cellular macromolecular complex subunit …		cell part;cytoplasmic part;integral to membrane;integral to mitochondrial inner membrane;integral to mitochondrial membrane;integral to organelle membrane;intracellular membrane-bounded organelle;intracellular organelle;intracellular organelle part;intracellular part;intrinsic to membrane;intrinsic to mitochondrial inner membrane;intrinsic to organelle membrane;membrane part;membrane-bounded orga…			NaN	27.1397	26.8027	NaN	NaN	NaN	25.6664	25.4246	25.9431	1	1	1	17.9	17.9	17.9	11.731	0	4.8407	791350000	3	1544	Q9Y2R0;K7EPV0	Q9Y2R0;K7EPV0
	0.169647	1.94451	0.183913	1.22722	0.295663	TUBA1B;TUBA1A	Tubulin alpha-1B chain	cell division;cellular component assembly;cellular component assembly at cellular level;cellular component organization;cellular component organization at cellular level;cellular component organization or biogenesis;cellular component organization or biogenesis at cellular level;cellular macromolecular complex assembly;cellular macromolecular complex subunit organization;cellular macromolecule me…	binding;catalytic activity;double-stranded RNA binding;enzyme binding;GTP binding;GTPase activity;guanyl nucleotide binding;guanyl ribonucleotide binding;hydrolase activity;hydrolase activity, acting on acid anhydrides;hydrolase activity, acting on acid anhydrides, in phosphorus-containing anhydrides;nucleic acid binding;nucleoside-triphosphatase activity;nucleotide binding;protein binding;purine…	cell part;cytoplasmic microtubule;cytoplasmic part;cytoskeletal part;extracellular membrane-bounded organelle;extracellular organelle;extracellular region part;extracellular vesicular exosome;intracellular organelle part;intracellular part;macromolecular complex;membrane-bounded organelle;membrane-bounded vesicle;microtubule;organelle;organelle part;protein complex;vesicle	Gap junction;Pathogenic Escherichia coli infection;Phagosome	REACT_11039;REACT_121399;REACT_147867;REACT_150425;REACT_150471;REACT_15510;REACT_16956;REACT_16967;REACT_22365;REACT_25201;REACT_268024;REACT_268265;REACT_268323;REACT_355252;REACT_355469;REACT_682;REACT_9509	34.7247	34.7896	34.6591	34.5421	34.5641	34.5584	34.5421	34.5641	34.5584	42	42	0	83.6	83.6	0	50.151	0	323.31	1544800000000	1533	3269	P68363;P68363-2;F8VQQ4;F8VVB9;F8VS66;F8VRZ4;F8VWV9;F8VX09;F8VRK0;C9JDS9;F8W0F6;F8VXZ7	P68363;P68363-2;F8VQQ4;F8VVB9
	-0.299501	1.94187	0.183913	-1.78673	0.140929	AKAP8	A-kinase anchor protein 8	biological regulation;cell cycle phase;cell cycle process;cellular component organization;cellular component organization at cellular level;cellular component organization or biogenesis;cellular component organization or biogenesis at cellular level;cellular macromolecule metabolic process;cellular metabolic process;cellular nitrogen compound metabolic process;cellular process;cellular response t…	binding;cation binding;DNA binding;double-stranded DNA binding;ion binding;metal ion binding;nucleic acid binding;structure-specific DNA binding;transition metal ion binding;zinc ion binding	cell part;chromosome;condensed chromosome;cytoplasmic part;female pronucleus;Golgi apparatus;intracellular membrane-bounded organelle;intracellular non-membrane-bounded organelle;intracellular organelle;intracellular organelle part;intracellular part;membrane;membrane-bounded organelle;mitochondrion;non-membrane-bounded organelle;nuclear matrix;nuclear part;nucleoplasm;nucleus;organelle;organelle…			27.5444	27.5953	27.5263	27.9597	27.7376	27.8671	27.9597	27.7376	27.8671	12	12	12	24	24	24	76.107	0	106.06	7120500000	63	1822	O43823	O43823
+	0.628705	1.93831	0.183913	2.59478	0.0456558	CADM1	Cell adhesion molecule 1	adherens junction organization;anatomical structure development;anatomical structure morphogenesis;apoptosis;biological adhesion;biological regulation;bone development;brain development;calcium-independent cell-cell adhesion;cell adhesion;cell death;cell differentiation;cell growth;cell junction assembly;cell junction organization;cell morphogenesis;cell recognition;cell-cell adhesion;cell-cell j…	binding;identical protein binding;PDZ domain binding;protein binding;protein dimerization activity;protein domain specific binding;protein homodimerization activity;receptor binding	axon;basolateral plasma membrane;cell junction;cell part;cell projection;cell-cell junction;clathrin-coated vesicle;coated vesicle;cytoplasmic membrane-bounded vesicle;cytoplasmic part;cytoplasmic vesicle;dendrite;extracellular membrane-bounded organelle;extracellular organelle;extracellular region part;extracellular vesicular exosome;integral to membrane;intracellular membrane-bounded organelle;…	Cell adhesion molecules (CAMs)	REACT_19195;REACT_19268	28.1668	28.0683	28.1836	27.3299	27.4216	27.7811	27.3299	27.4216	27.7811	6	6	6	19	19	19	48.509	0	155.28	3957700000	24	146	Q9BY67;A0A087X1W8;A0A0A0MTJ8;X5DQS5;Q9BY67-5;Q9BY67-4;Q9BY67-3;A0A087X0T8;Q9BY67-2;F5H8J9;F5H125;H0YG94	Q9BY67;A0A087X1W8;A0A0A0MTJ8;X5DQS5;Q9BY67-5;Q9BY67-4;Q9BY67-3;A0A087X0T8;Q9BY67-2
	-0.217494	1.93663	0.183913	-1.45694	0.231944	TPR	Nucleoprotein TPR	biological regulation;biosynthetic process;carbohydrate metabolic process;carbohydrate transport;cell cycle;cell cycle checkpoint;cell cycle phase;cell cycle process;cell division;cell surface receptor linked signaling pathway;cellular biosynthetic process;cellular component disassembly;cellular component disassembly at cellular level;cellular component organization;cellular component organizatio…	binding;chromatin binding;cytoskeletal protein binding;dynein complex binding;enzyme binding;heat shock protein binding;identical protein binding;kinase binding;mitogen-activated protein kinase binding;mRNA binding;nucleic acid binding;nucleocytoplasmic transporter activity;protein binding;protein complex binding;protein dimerization activity;protein homodimerization activity;protein kinase bindi…	cell part;chromosomal part;cytoplasm;cytoplasmic dynein complex;cytoplasmic part;cytoskeletal part;dynein complex;envelope;extrinsic to membrane;inclusion body;intracellular membrane-bounded organelle;intracellular non-membrane-bounded organelle;intracellular organelle;intracellular organelle part;intracellular part;kinetochore;macromolecular complex;membrane;membrane part;membrane-bounded organe…	MAPK signaling pathway - yeast;Pathways in cancer;RNA transport;Thyroid cancer	REACT_115831;REACT_163931;REACT_264487;REACT_268530;REACT_355174;REACT_6190;REACT_6354;REACT_6804;REACT_7991;REACT_9395	27.4078	27.2697	27.3421	27.6075	27.5574	27.5072	27.6075	27.5574	27.5072	41	41	41	24.2	24.2	24.2	267.29	0	195.88	12247000000	113	2357	P12270;P12270-2;Q5SWX9	P12270
	-0.242081	1.93587	0.183913	-1.56302	0.200511	EML4	Echinoderm microtubule-associated protein-like 4	biological regulation;cell cycle phase;cell cycle process;cellular component organization;cellular component organization at cellular level;cellular component organization or biogenesis;cellular component organization or biogenesis at cellular level;cellular process;microtubule-based process;mitosis;negative regulation of biological process;negative regulation of cellular component organization;n…		cell part;cytoplasm;cytoskeletal part;intracellular non-membrane-bounded organelle;intracellular organelle;intracellular organelle part;intracellular part;macromolecular complex;membrane;microtubule;mitotic spindle;non-membrane-bounded organelle;organelle;organelle part;protein complex;spindle			29.3519	29.2575	29.1851	29.5356	29.4548	29.5303	29.5356	29.4548	29.5303	27	27	27	30.3	30.3	30.3	108.91	0	294.09	34927000000	150	5429	Q9HC35;Q9HC35-2;B5MBZ0	Q9HC35;Q9HC35-2;B5MBZ0
+	1.34824	1.9281	0.187517	3.90888	0.0231429	ASAP3	Arf-GAP with SH3 domain, ANK repeat and PH domain-containing protein 3	biological regulation;cell migration;cell motility;cellular component movement;cellular process;locomotion;positive regulation of catalytic activity;positive regulation of GTPase activity;positive regulation of hydrolase activity;positive regulation of molecular function;regulation of actin cytoskeleton organization;regulation of actin filament bundle assembly;regulation of actin filament-based p…	binding;cation binding;enzyme activator activity;enzyme regulator activity;GTPase activator activity;GTPase regulator activity;ion binding;metal ion binding;nucleoside-triphosphatase regulator activity;transition metal ion binding;zinc ion binding	adherens junction;anchoring junction;cell junction;cell part;cell projection;cell-substrate adherens junction;cell-substrate junction;cytoplasm;focal adhesion;intracellular part;ruffle	Endocytosis;Fc gamma R-mediated phagocytosis		26.7817	NaN	26.7081	NaN	NaN	NaN	25.0849	25.7362	25.3688	3	3	3	6.5	6.5	6.5	99.154	0	23.406	317530000	6	4601	Q8TDY4;Q8TDY4-3;E9PS98;H0YER8;V9GY49;A0A087X0Y5	Q8TDY4;Q8TDY4-3
	0.230403	1.92473	0.189153	1.50959	0.215934	CNP	2,3-cyclic-nucleotide 3-phosphodiesterase	adult behavior;adult locomotory behavior;aging;anatomical structure development;anatomical structure morphogenesis;axonogenesis;behavior;biological regulation;catabolic process;cell communication;cell differentiation;cell part morphogenesis;cell projection morphogenesis;cell projection organization;cell-cell signaling;cellular catabolic process;cellular component morphogenesis;cellular component …	2',3'-cyclic-nucleotide 3'-phosphodiesterase activity;binding;catalytic activity;cyclic nucleotide binding;cyclic-nucleotide phosphodiesterase activity;hydrolase activity;hydrolase activity, acting on ester bonds;nucleic acid binding;nucleotide binding;phosphoric diester hydrolase activity;phosphoric ester hydrolase activity;RNA binding	cell part;cell projection;cytoplasm;cytoplasmic membrane-bounded vesicle;cytoplasmic part;cytoplasmic vesicle;cytoskeletal part;extracellular membrane-bounded organelle;extracellular organelle;extracellular region part;extracellular space;extracellular vesicular exosome;intracellular membrane-bounded organelle;intracellular organelle;intracellular organelle part;intracellular part;macromolecular …			32.4037	32.4865	32.4968	32.1549	32.2349	32.3059	32.1549	32.2349	32.3059	45	45	44	78.6	78.6	77	47.578	0	323.31	503780000000	410	2281	P09543;P09543-2;K7ERC4;C9K0L8;K7ERZ0;K7EN66;A0A0U1RR05;D6R968;Q92802;H0Y2Y5;A0A0U1RQG8;Q5TBK1-2;Q5TBK1;U3KPU5;U3KQ14;A0A0U1RRA5;Q92802-2	P09543;P09543-2
	0.0718797	1.91919	0.189153	0.617103	0.631075	ADH5	Alcohol dehydrogenase class-3	aging;alcohol catabolic process;alcohol metabolic process;aldehyde catabolic process;biological regulation;catabolic process;cellular aldehyde metabolic process;cellular catabolic process;cellular lipid metabolic process;cellular macromolecule metabolic process;cellular metabolic process;cellular process;cellular protein metabolic process;developmental process;diterpenoid metabolic process;ethano…	alcohol dehydrogenase (NAD) activity;binding;carboxylic acid binding;catalytic activity;cation binding;electron carrier activity;fatty acid binding;formaldehyde dehydrogenase activity;ion binding;lipid binding;metal ion binding;monocarboxylic acid binding;oxidoreductase activity;oxidoreductase activity, acting on CH-OH group of donors;oxidoreductase activity, acting on the aldehyde or oxo group o…	cell part;cytoplasmic part;extracellular membrane-bounded organelle;extracellular organelle;extracellular region part;extracellular vesicular exosome;intracellular membrane-bounded organelle;intracellular organelle;intracellular part;membrane-bounded organelle;membrane-bounded vesicle;mitochondrion;nucleus;organelle;vesicle	Chloroalkane and chloroalkene degradation;Drug metabolism - cytochrome P450;Fatty acid metabolism;Glycolysis / Gluconeogenesis;Metabolism of xenobiotics by cytochrome P450;Methane metabolism;Naphthalene degradation;Retinol metabolism;Tyrosine metabolism		31.9412	31.9109	31.8937	31.8337	31.8353	31.8611	31.8337	31.8353	31.8611	24	24	24	67.6	67.6	67.6	39.724	0	323.31	190180000000	255	2347	P11766;H0YAG8;D6RFE4;D6R9G2;D6RAY0;P07327;P00326	P11766;H0YAG8
	-0.332205	1.91891	0.189153	-1.88564	0.12802	C21orf59	UPF0769 protein C21orf59			cell part;cytoplasmic part;cytosol;intracellular membrane-bounded organelle;intracellular organelle;intracellular part;membrane-bounded organelle;nucleus;organelle			27.8592	27.9172	27.8213	28.1116	28.3387	28.1442	28.1116	28.3387	28.1442	7	7	7	33.4	33.4	33.4	33.224	0	49.24	5504200000	36	3104	P57076;H7BZW1;C9JX57;D3DSE6;C9J818;F8VZ95;H7C2R6;Q9NX33	P57076;H7BZW1;C9JX57;D3DSE6;C9J818;F8VZ95
	-0.487753	1.91714	0.189153	-2.30095	0.076	ZBTB7A	Zinc finger and BTB domain-containing protein 7A	biological regulation;biosynthetic process;cell differentiation;cellular biosynthetic process;cellular developmental process;cellular macromolecule biosynthetic process;cellular macromolecule metabolic process;cellular metabolic process;cellular nitrogen compound metabolic process;cellular process;developmental process;macromolecule biosynthetic process;macromolecule metabolic process;metabolic p…	binding;cation binding;DNA binding;enzyme binding;histone acetyltransferase binding;ion binding;metal ion binding;nucleic acid binding;protein binding	cell part;intracellular membrane-bounded organelle;intracellular organelle;intracellular part;membrane-bounded organelle;nucleus;organelle			25.3868	25.2142	25.0705	25.5825	25.7817	25.7707	25.5825	25.7817	25.7707	3	3	3	6.5	6.5	6.5	61.438	0	6.2289	410100000	10	2062	O95365	O95365
	-0.195766	1.91038	0.192873	-1.34872	0.259209	UBR7	Putative E3 ubiquitin-protein ligase UBR7	cellular macromolecule metabolic process;cellular metabolic process;cellular process;cellular protein metabolic process;macromolecule metabolic process;macromolecule modification;metabolic process;primary metabolic process;protein metabolic process;protein modification by small protein conjugation;protein modification by small protein conjugation or removal;protein modification process;protein ub…	binding;catalytic activity;cation binding;ion binding;ligase activity;metal ion binding;transition metal ion binding;zinc ion binding	cell part;cytoplasm;intracellular part			27.9452	27.9491	27.9552	28.2178	28.1562	28.0628	28.2178	28.1562	28.0628	11	11	11	36.5	36.5	36.5	47.998	0	64.981	6583700000	45	4471	Q8N806;E9PCJ7;H0YJM2;H0YJA0;G3V3Q6;H0YJY4;G3V2G3	Q8N806;E9PCJ7
+	1.34634	1.90399	0.193927	3.26902	0.0229606	C6orf47	Uncharacterized protein C6orf47			cell part;cytoplasm;intracellular part			26.8082	27.1964	26.6527	NaN	NaN	NaN	25.7223	25.0141	25.8819	2	2	2	16.7	16.7	16.7	31.71	0	16.426	1043000000	8	2112	O95873	O95873
	0.112124	1.90369	0.193927	0.890041	0.462967	PPP5C	Serine/threonine-protein phosphatase 5;Serine/threonine-protein phosphatase	biological regulation;biosynthetic process;cell cycle phase;cell cycle process;cellular biosynthetic process;cellular component assembly;cellular component organization;cellular component organization at cellular level;cellular component organization or biogenesis;cellular component organization or biogenesis at cellular level;cellular macromolecule biosynthetic process;cellular macromolecule met…	binding;catalytic activity;cation binding;hydrolase activity;hydrolase activity, acting on ester bonds;identical protein binding;ion binding;lipid binding;metal ion binding;molecular transducer activity;nucleic acid binding;phosphatase activity;phosphoprotein phosphatase activity;phosphoric ester hydrolase activity;protein binding;protein serine/threonine phosphatase activity;RNA binding;signal t…	cell body;cell part;cell projection;cytoplasm;cytoplasmic part;cytosol;intracellular membrane-bounded organelle;intracellular organelle;intracellular organelle part;intracellular part;membrane;membrane-bounded organelle;neuron projection;neuronal cell body;nuclear part;nucleoplasm;nucleus;organelle;organelle part	MAPK signaling pathway		29.8153	29.8046	29.809	29.7403	29.6511	29.7011	29.7403	29.6511	29.7011	23	23	23	51.7	51.7	51.7	56.878	0	223.03	31044000000	148	3031	P53041;H0YDU8;A8MU39;E7EU14;M0R196;A0A087WY80	P53041;H0YDU8;A8MU39
	-0.28491	1.90057	0.193927	-1.71482	0.156292	USP53	Inactive ubiquitin carboxyl-terminal hydrolase 53	catabolic process;cellular catabolic process;cellular macromolecule catabolic process;cellular macromolecule metabolic process;cellular metabolic process;cellular process;macromolecule catabolic process;macromolecule metabolic process;metabolic process;modification-dependent macromolecule catabolic process;modification-dependent protein catabolic process;primary metabolic process;protein metaboli…					27.2465	27.2841	27.1549	27.6204	27.4713	27.4486	27.6204	27.4713	27.4486	9	9	9	10	10	10	120.8	0	25.866	3289100000	34	4178	Q70EK8;D6RF54	Q70EK8
	-0.417737	1.89955	0.193927	-2.11996	0.0965587	FKBP8	Peptidyl-prolyl cis-trans isomerase FKBP8;Peptidyl-prolyl cis-trans isomerase	anatomical structure development;apoptosis;biological regulation;camera-type eye development;cell death;cell fate specification;cell surface receptor linked signaling pathway;cellular developmental process;cellular macromolecule metabolic process;cellular metabolic process;cellular process;cellular protein metabolic process;cellular response to stimulus;chaperone-mediated protein folding;death;de…	binding;catalytic activity;cation binding;cis-trans isomerase activity;drug binding;FK506 binding;identical protein binding;ion binding;isomerase activity;macrolide binding;metal ion binding;peptidyl-prolyl cis-trans isomerase activity;protein binding	cell part;cytoplasmic part;endoplasmic reticulum membrane;endoplasmic reticulum part;integral to endoplasmic reticulum membrane;integral to membrane;integral to organelle membrane;intracellular organelle part;intracellular part;intrinsic to endoplasmic reticulum membrane;intrinsic to membrane;intrinsic to organelle membrane;membrane;membrane part;mitochondrial membrane;mitochondrial part;organell…			28.422	28.4455	28.2486	28.902	28.8188	28.6485	28.902	28.8188	28.6485	15	15	15	49.5	49.5	49.5	44.561	0	86.377	11697000000	68	3643	Q14318;Q14318-2;U3KQ64;M0R2K9;A0A0A0MTJ1;Q14318-3;M0R2Q6;U3KQI1;M0R1Q0;M0R1S6	Q14318;Q14318-2;U3KQ64;M0R2K9
+	1.18646	1.89576	0.193927	3.15253	0.0237447	SMARCA2	Probable global transcription activator SNF2L2	anatomical structure development;aortic smooth muscle cell differentiation;biological regulation;cell differentiation;cellular component organization;cellular component organization at cellular level;cellular component organization or biogenesis;cellular component organization or biogenesis at cellular level;cellular developmental process;cellular process;chromatin modification;chromatin organiza…	adenyl nucleotide binding;adenyl ribonucleotide binding;ATP binding;ATPase activity;ATPase activity, coupled;binding;catalytic activity;DNA binding;DNA-dependent ATPase activity;helicase activity;hydrolase activity;hydrolase activity, acting on acid anhydrides;hydrolase activity, acting on acid anhydrides, in phosphorus-containing anhydrides;nucleic acid binding;nucleoside-triphosphatase activity…	cell part;chromatin;chromatin remodeling complex;chromosomal part;cytoskeleton;intermediate filament cytoskeleton;intracellular membrane-bounded organelle;intracellular non-membrane-bounded organelle;intracellular organelle;intracellular organelle part;intracellular part;macromolecular complex;membrane-bounded organelle;nBAF complex;non-membrane-bounded organelle;npBAF complex;nuclear chromatin;n…		REACT_264545	26.3449	25.929	25.8216	NaN	NaN	NaN	25.2731	24.5069	24.7562	10	4	4	6	2.3	2.3	181.28	0	8.2756	608580000	11	2984	P51531;P51531-2;F6VDE0;A0A0U1RQZ9;A0A0U1RRF8;B1ALF6;B4DNT1;A0A1W2PS06;A0A0U1RRG6;A0A0U1RR26;B1ALG2;F6T8Q0;A0A0U1RRD6;A0A0U1RR83;B1ALG1;A0A0U1RRN2;A0A0U1RQW7;F6XE55;A0A0U1RR09;A0A0U1RQU0;F6UH26;A0A0A0MSS5;A0A0U1RQX3	P51531;P51531-2;F6VDE0;A0A0U1RQZ9
	-0.145932	1.89321	0.195717	-1.08864	0.364356	GMPS	GMP synthase [glutamine-hydrolyzing]	amine metabolic process;biosynthetic process;carboxylic acid metabolic process;cellular amine metabolic process;cellular amino acid metabolic process;cellular aromatic compound metabolic process;cellular biosynthetic process;cellular ketone metabolic process;cellular metabolic process;cellular nitrogen compound biosynthetic process;cellular nitrogen compound metabolic process;cellular process;glu…	adenyl nucleotide binding;adenyl ribonucleotide binding;ATP binding;binding;carbon-nitrogen ligase activity, with glutamine as amido-N-donor;catalytic activity;GMP synthase (glutamine-hydrolyzing) activity;GMP synthase activity;hydrolase activity;hydrolase activity, acting on acid anhydrides;hydrolase activity, acting on acid anhydrides, in phosphorus-containing anhydrides;ligase activity;ligase …	cell part;cytoplasm;cytoplasmic part;cytosol;intracellular part	Drug metabolism - other enzymes;Purine metabolism	REACT_1776	31.1	31.0859	31.0064	31.2406	31.2099	31.1796	31.2406	31.2099	31.1796	46	46	46	73.2	73.2	73.2	76.715	0	323.31	111820000000	290	2944	P49915;P49915-2	P49915;P49915-2
+	0.931812	1.89272	0.195717	2.93497	0.0345542	CYBRD1	Cytochrome b reductase 1	biological regulation;cation homeostasis;cellular cation homeostasis;cellular chemical homeostasis;cellular homeostasis;cellular ion homeostasis;cellular iron ion homeostasis;cellular metal ion homeostasis;cellular process;chemical homeostasis;establishment of localization;homeostatic process;ion homeostasis;iron ion homeostasis;metal ion homeostasis;regulation of biological quality;response to c…	binding;catalytic activity;cation binding;ferric-chelate reductase activity;ion binding;metal ion binding;oxidoreductase activity;oxidoreductase activity, oxidizing metal ions;oxidoreductase activity, oxidizing metal ions, NAD or NADP as acceptor	brush border membrane;cell part;cell projection membrane;cell projection part;extracellular membrane-bounded organelle;extracellular organelle;extracellular region part;extracellular vesicular exosome;integral to membrane;intrinsic to membrane;membrane;membrane part;membrane-bounded organelle;membrane-bounded vesicle;organelle;plasma membrane;plasma membrane part;vesicle	Mineral absorption	REACT_25060	28.7408	29.1092	29.0427	27.9929	27.7325	28.3719	27.9929	27.7325	28.3719	4	4	4	14	14	14	31.641	0	22.08	6495100000	25	3909	Q53TN4;Q53TN4-3	Q53TN4;Q53TN4-3
	-0.287319	1.88953	0.195717	-1.71836	0.155323	SOAT1	Sterol O-acyltransferase 1	alcohol metabolic process;biological regulation;cell differentiation;cellular component assembly;cellular component organization;cellular component organization or biogenesis;cellular developmental process;cellular lipid metabolic process;cellular metabolic process;cellular process;chemical homeostasis;cholesterol efflux;cholesterol esterification;cholesterol homeostasis;cholesterol metabolic pro…	binding;carboxylic acid binding;catalytic activity;cholesterol binding;cholesterol O-acyltransferase activity;coenzyme binding;cofactor binding;fatty acid binding;fatty-acyl-CoA binding;lipid binding;monocarboxylic acid binding;O-acyltransferase activity;steroid binding;sterol binding;sterol O-acyltransferase activity;transferase activity;transferase activity, transferring acyl groups;transferase…	cell part;cytoplasmic part;endoplasmic reticulum;endoplasmic reticulum membrane;endoplasmic reticulum part;integral to membrane;intracellular membrane-bounded organelle;intracellular organelle;intracellular organelle part;intracellular part;intrinsic to membrane;membrane;membrane part;membrane-bounded organelle;organelle;organelle membrane;organelle part	Steroid biosynthesis		28.552	28.7225	28.6412	28.8419	28.9367	28.9992	28.8419	28.9367	28.9992	6	6	6	16.5	16.5	16.5	64.734	0	86.471	13934000000	66	601	P35610;B1APM4;P35610-3;P35610-2	P35610;B1APM4;P35610-3;P35610-2
	-0.56301	1.88826	0.195717	-2.42881	0.0567438	UTP18	U3 small nucleolar RNA-associated protein 18 homolog	cellular macromolecule metabolic process;cellular metabolic process;cellular nitrogen compound metabolic process;cellular process;macromolecule metabolic process;maturation of SSU-rRNA;maturation of SSU-rRNA from tricistronic rRNA transcript (SSU-rRNA, 5.8S rRNA, LSU-rRNA);metabolic process;ncRNA metabolic process;ncRNA processing;nitrogen compound metabolic process;nucleic acid metabolic process…		cell part;intracellular membrane-bounded organelle;intracellular non-membrane-bounded organelle;intracellular organelle;intracellular organelle part;intracellular part;macromolecular complex;membrane-bounded organelle;non-membrane-bounded organelle;nuclear part;nucleolar part;nucleolus;nucleus;organelle;organelle part;preribosome;protein complex;Pwp2p-containing subcomplex of 90S preribosome;ribo…	Ribosome biogenesis in eukaryotes		27.2311	27.4344	27.0288	27.9103	27.7064	27.7667	27.9103	27.7064	27.7667	9	9	9	28.4	28.4	28.4	62.003	0	41.324	4453600000	33	6087	Q9Y5J1;J3KSR7;F6VJE8;J3QLD6;J3QRG0;J3QR85	Q9Y5J1
	-0.576765	1.88264	0.19756	-2.44869	0.0564915	MRPL46	39S ribosomal protein L46, mitochondrial	biosynthetic process;cellular biosynthetic process;cellular component disassembly;cellular component disassembly at cellular level;cellular component organization;cellular component organization at cellular level;cellular component organization or biogenesis;cellular component organization or biogenesis at cellular level;cellular macromolecular complex disassembly;cellular macromolecular complex …	catalytic activity;hydrolase activity	cell junction;cell part;cytoplasmic part;intracellular membrane-bounded organelle;intracellular non-membrane-bounded organelle;intracellular organelle;intracellular organelle part;intracellular part;macromolecular complex;membrane;membrane-bounded organelle;mitochondrial inner membrane;mitochondrial membrane;mitochondrial part;mitochondrion;non-membrane-bounded organelle;nuclear part;nucleoplasm;…		REACT_267634;REACT_268133;REACT_268261	29.0433	28.6846	28.6757	29.3926	29.4754	29.2659	29.3926	29.4754	29.2659	7	7	7	34.8	34.8	34.8	31.705	0	81.67	8463000000	30	5320	Q9H2W6;A0A087WT90	Q9H2W6
+	0.971144	1.88211	0.19756	2.95808	0.032638	PLK4	Serine/threonine-protein kinase PLK4;Serine/threonine-protein kinase PLK	biological regulation;cell cycle;cell cycle process;cell differentiation;cell differentiation involved in embryonic placenta development;cellular component organization;cellular component organization at cellular level;cellular component organization or biogenesis;cellular component organization or biogenesis at cellular level;cellular developmental process;cellular macromolecule metabolic proces…	adenyl nucleotide binding;adenyl ribonucleotide binding;ATP binding;binding;catalytic activity;kinase activity;nucleotide binding;phosphotransferase activity, alcohol group as acceptor;protein kinase activity;protein serine/threonine kinase activity;purine nucleotide binding;purine ribonucleoside triphosphate binding;purine ribonucleotide binding;ribonucleotide binding;transferase activity;transf…	cell division site part;cell part;centriole;centrosome;cleavage furrow;cytoplasmic part;cytoskeletal part;cytosol;intracellular non-membrane-bounded organelle;intracellular organelle;intracellular organelle part;intracellular part;microtubule organizing center;microtubule organizing center part;non-membrane-bounded organelle;nuclear part;nucleolus;organelle;organelle part		REACT_15296;REACT_15364;REACT_15451;REACT_160315;REACT_267965	25.9675	26.0924	26.0477	NaN	NaN	NaN	25.3855	25.1786	24.6301	2	2	2	2.1	2.1	2.1	108.97	0.00019554	4.3562	414730000	9	1463	O00444;J3KR82;J3KR84;O00444-3;O00444-2	O00444;J3KR82;J3KR84;O00444-3;O00444-2
	-0.0699755	1.8778	0.19756	-0.600656	0.641478	OPTN	Optineurin	autophagy;biological regulation;catabolic process;cell communication;cell cycle;cell cycle process;cell death;cellular catabolic process;cellular component organization;cellular component organization at cellular level;cellular component organization or biogenesis;cellular component organization or biogenesis at cellular level;cellular metabolic process;cellular process;cellular response to exter…	binding;enzyme binding;GTPase binding;identical protein binding;K63-linked polyubiquitin binding;polyubiquitin binding;protein binding;protein C-terminus binding;Rab GTPase binding;Ras GTPase binding;small conjugating protein binding;small GTPase binding;ubiquitin binding	autophagic vacuole;cell part;cytoplasm;cytoplasmic membrane-bounded vesicle;cytoplasmic part;cytoplasmic vesicle;cytosol;endosome;Golgi apparatus;Golgi apparatus part;Golgi membrane;intracellular membrane-bounded organelle;intracellular organelle;intracellular organelle part;intracellular part;membrane;membrane-bounded organelle;membrane-bounded vesicle;nuclear part;nucleoplasm;nucleus;organelle;…		REACT_160315	29.7328	29.7163	29.7464	29.7742	29.8199	29.8112	29.7742	29.8199	29.8112	37	37	37	70.7	70.7	70.7	65.921	0	304.69	54513000000	212	4814	Q96CV9;Q96CV9-2;Q96CV9-3;H7C1H4;A0A087WY28;A0A087X2G2;X6RKL2	Q96CV9;Q96CV9-2;Q96CV9-3
+	0.645778	1.87772	0.19756	2.5599	0.0486697	ADAM10	Disintegrin and metalloproteinase domain-containing protein 10	axon guidance;biological regulation;cell activation;cell communication;cell surface receptor linked signaling pathway;cell-cell signaling;cellular component disassembly;cellular component disassembly at cellular level;cellular component organization;cellular component organization at cellular level;cellular component organization or biogenesis;cellular component organization or biogenesis at cell…	binding;catalytic activity;cation binding;endopeptidase activity;enzyme binding;hydrolase activity;identical protein binding;integrin binding;ion binding;kinase binding;metal ion binding;metalloendopeptidase activity;metallopeptidase activity;peptidase activity;peptidase activity, acting on L-amino acid peptides;protein binding;protein complex binding;protein dimerization activity;protein homodim…	adherens junction;anchoring junction;cell junction;cell part;cell surface;cell-substrate adherens junction;cell-substrate junction;cytoplasm;cytoplasmic membrane-bounded vesicle;cytoplasmic part;cytoplasmic vesicle;cytoskeletal part;endoplasmic reticulum part;extracellular membrane-bounded organelle;extracellular organelle;extracellular region part;extracellular vesicular exosome;focal adhesion;G…	Alzheimer's disease;Epithelial cell signaling in Helicobacter pylori infection	REACT_118572;REACT_118614;REACT_118636;REACT_118862;REACT_150401;REACT_160089;REACT_160106;REACT_160205;REACT_160243;REACT_160254;REACT_264198;REACT_9417	30.1981	30.3599	30.2874	29.5756	29.4208	29.9117	29.5756	29.4208	29.9117	18	18	18	35.4	35.4	35.4	84.141	0	323.31	37491000000	140	1668	O14672;O14672-2;H0YNC5	O14672;O14672-2
	-0.125032	1.87254	0.198792	-0.964862	0.428259	PPP2R1A	Serine/threonine-protein phosphatase 2A 65 kDa regulatory subunit A alpha isoform	apoptosis;biological regulation;catabolic process;cell cycle;cell cycle process;cell death;cell surface receptor linked signaling pathway;cellular catabolic process;cellular component assembly;cellular component organization;cellular component organization at cellular level;cellular component organization or biogenesis;cellular component organization or biogenesis at cellular level;cellular lipid…	antigen binding;binding;catalytic activity;enzyme regulator activity;hydrolase activity;hydrolase activity, acting on ester bonds;phosphatase activity;phosphatase regulator activity;phosphoprotein phosphatase activity;phosphoric ester hydrolase activity;protein binding;protein dimerization activity;protein heterodimerization activity;protein phosphatase regulator activity;protein phosphatase type…	cell part;chromosomal part;chromosome, centromeric region;cytoplasmic part;cytoskeleton;cytosol;extracellular membrane-bounded organelle;extracellular organelle;extracellular region part;extracellular vesicular exosome;intracellular membrane-bounded organelle;intracellular non-membrane-bounded organelle;intracellular organelle;intracellular organelle part;intracellular part;macromolecular complex…	Cell cycle - yeast;Chagas disease (American trypanosomiasis);Hepatitis C;Long-term depression;Meiosis - yeast;mRNA surveillance pathway;Oocyte meiosis;TGF-beta signaling pathway;Tight junction;Wnt signaling pathway	REACT_11063;REACT_11065;REACT_111080;REACT_12436;REACT_12599;REACT_1383;REACT_150182;REACT_150425;REACT_150471;REACT_1505;REACT_15296;REACT_15334;REACT_15364;REACT_15451;REACT_160242;REACT_160315;REACT_1857;REACT_19405;REACT_23879;REACT_263893;REACT_263992;REACT_264030;REACT_264034;REACT_264092;REACT_264127;REACT_264295;REACT_264581;REACT_264636;REACT_267965;REACT_329;REACT_355252;REACT_682;REACT…	32.2266	32.2346	32.2469	32.4184	32.3399	32.3249	32.4184	32.3399	32.3249	36	36	31	67.1	67.1	58.9	65.308	0	323.31	271660000000	364	2641	P30153;C9J9C1;B3KQV6;E9PH38;E9PPI5;E9PNM7;E9PHZ6;M0QXG4;M0R0K6	P30153;C9J9C1;B3KQV6
	-0.273026	1.87135	0.198792	-1.65816	0.172303	MYBBP1A	Myb-binding protein 1A	biological regulation;biosynthetic process;cell communication;cell differentiation;cellular biosynthetic process;cellular developmental process;cellular macromolecule biosynthetic process;cellular macromolecule metabolic process;cellular metabolic process;cellular nitrogen compound metabolic process;cellular process;cellular response to external stimulus;cellular response to extracellular stimulu…	binding;catalytic activity;core promoter binding;DNA binding;DNA polymerase activity;DNA-directed DNA polymerase activity;nucleic acid binding;nucleotidyltransferase activity;protein binding;protein binding transcription factor activity;regulatory region DNA binding;regulatory region nucleic acid binding;sequence-specific DNA binding;transcription cofactor activity;transcription corepressor activ…	cell part;cytoplasm;intracellular membrane-bounded organelle;intracellular non-membrane-bounded organelle;intracellular organelle;intracellular organelle part;intracellular part;macromolecular complex;membrane;membrane-bounded organelle;NLS-dependent protein nuclear import complex;non-membrane-bounded organelle;nuclear part;nucleocytoplasmic shuttling complex;nucleolus;nucleus;organelle;organelle…			30.6805	30.8254	30.607	30.9886	30.9815	30.9619	30.9886	30.9815	30.9619	27	27	27	24.2	24.2	24.2	148.85	0	148.6	30174000000	104	1411	Q9BQG0;Q9BQG0-2;I3L1L3;I3L2H8	Q9BQG0;Q9BQG0-2;I3L1L3
+	1.97159	1.86763	0.198792	3.47062	0.0206909	UBL5	Ubiquitin-like protein 5	cellular macromolecule metabolic process;cellular metabolic process;cellular nitrogen compound metabolic process;cellular process;cellular protein metabolic process;macromolecule metabolic process;macromolecule modification;metabolic process;mRNA metabolic process;mRNA processing;nitrogen compound metabolic process;nuclear mRNA splicing, via spliceosome;nucleic acid metabolic process;nucleobase-c…	protein tag	cell part;cytoplasm;intracellular membrane-bounded organelle;intracellular organelle;intracellular part;membrane-bounded organelle;nucleus;organelle			27.9256	27.8051	27.8972	NaN	NaN	NaN	25.038	26.6382	26.037	2	2	2	45.2	45.2	45.2	8.5468	0	8.2766	2038300000	9	5230	Q9BZL1;K7EQ43	Q9BZL1;K7EQ43
	-0.299765	1.86754	0.198792	-1.75125	0.150223	NDUFB9	NADH dehydrogenase [ubiquinone] 1 beta subcomplex subunit 9	cellular metabolic process;cellular process;electron transport chain;generation of precursor metabolites and energy;metabolic process;mitochondrial electron transport, NADH to ubiquinone;multicellular organismal process;neurological system process;oxidation-reduction process;respiratory electron transport chain;sensory perception;sensory perception of mechanical stimulus;sensory perception of sou…	catalytic activity;NADH dehydrogenase (quinone) activity;NADH dehydrogenase (ubiquinone) activity;NADH dehydrogenase activity;oxidoreductase activity;oxidoreductase activity, acting on NADH or NADPH;oxidoreductase activity, acting on NADH or NADPH, quinone or similar compound as acceptor	cell part;cytoplasmic part;extracellular membrane-bounded organelle;extracellular organelle;extracellular region part;extracellular vesicular exosome;intracellular membrane-bounded organelle;intracellular organelle;intracellular organelle part;intracellular part;macromolecular complex;membrane;membrane part;membrane-bounded organelle;membrane-bounded vesicle;mitochondrial inner membrane;mitochond…	Alzheimer's disease;Huntington's disease;Oxidative phosphorylation;Parkinson's disease	REACT_22393	28.0578	28.2099	28.058	28.3148	28.4246	28.4856	28.3148	28.4246	28.4856	7	7	7	57.5	57.5	57.5	21.831	0	23.597	4355100000	26	6145	Q9Y6M9;E9PH64;E7EWZ0;E9PF49	Q9Y6M9;E9PH64;E7EWZ0;E9PF49
	0.217695	1.86593	0.198792	1.43462	0.235659	NUDT9	ADP-ribose pyrophosphatase, mitochondrial	ADP catabolic process;ADP metabolic process;catabolic process;cellular catabolic process;cellular metabolic process;cellular nitrogen compound catabolic process;cellular nitrogen compound metabolic process;cellular process;heterocycle catabolic process;heterocycle metabolic process;IDP catabolic process;IDP metabolic process;metabolic process;nitrogen compound metabolic process;nucleobase-contain…	adenosine-diphosphatase activity;ADP-ribose diphosphatase activity;ADP-sugar diphosphatase activity;catalytic activity;hydrolase activity;hydrolase activity, acting on acid anhydrides;hydrolase activity, acting on acid anhydrides, in phosphorus-containing anhydrides;nucleoside-diphosphatase activity;pyrophosphatase activity	cell part;cytoplasmic part;extracellular membrane-bounded organelle;extracellular organelle;extracellular region part;extracellular vesicular exosome;intracellular;intracellular organelle lumen;intracellular organelle part;intracellular part;membrane-bounded organelle;membrane-bounded vesicle;membrane-enclosed lumen;mitochondrial matrix;mitochondrial part;organelle;organelle lumen;organelle part;…	Purine metabolism	REACT_150237	28.4598	28.5116	28.4432	28.2318	28.3449	28.1849	28.2318	28.3449	28.1849	8	8	8	28	28	28	39.125	0	30.302	7145500000	44	5165	Q9BW91;Q9BW91-2;D6RAW2;H7C386	Q9BW91;Q9BW91-2;D6RAW2;H7C386
+	-1.10508	1.85656	0.201409	-3.03305	0.027359	GRK5	G protein-coupled receptor kinase 5	apoptosis;biological regulation;cAMP-mediated signaling;cell death;cell surface receptor linked signaling pathway;cellular macromolecule metabolic process;cellular metabolic process;cellular process;cellular protein metabolic process;cellular response to stimulus;cyclic-nucleotide-mediated signaling;death;G-protein coupled receptor protein signaling pathway;G-protein signaling, coupled to cAMP nu…	adenyl nucleotide binding;adenyl ribonucleotide binding;ATP binding;beta-adrenergic receptor kinase activity;binding;catalytic activity;enzyme binding;G-protein coupled receptor kinase activity;kinase activity;kinase binding;lipid binding;nucleotide binding;phospholipid binding;phosphotransferase activity, alcohol group as acceptor;protein binding;protein kinase activity;protein kinase binding;pr…	adherens junction;anchoring junction;cell junction;cell part;cell-substrate adherens junction;cell-substrate junction;cytoplasm;focal adhesion;intracellular membrane-bounded organelle;intracellular organelle;intracellular organelle part;intracellular part;membrane;membrane-bounded organelle;nuclear membrane;nuclear part;nucleoplasm;nucleus;organelle;organelle membrane;organelle part;plasma membra…	Chemokine signaling pathway;Endocytosis	REACT_18283	25.6971	24.8569	24.9896	NaN	NaN	NaN	26.3636	26.2141	26.2812	7	3	3	16.6	8.6	8.6	67.786	0	21.949	242160000	7	2701	P34947	P34947
+	0.705686	1.85515	0.201409	2.62366	0.0438846	CD40	Tumor necrosis factor receptor superfamily member 5	B cell activation;B cell proliferation;biological regulation;calcium ion homeostasis;cation homeostasis;cell activation;cell proliferation;cell surface receptor linked signaling pathway;cellular calcium ion homeostasis;cellular cation homeostasis;cellular chemical homeostasis;cellular component assembly;cellular component organization;cellular component organization or biogenesis;cellular divalen…	antigen binding;binding;enzyme binding;molecular transducer activity;protein binding;receptor activity;signal transducer activity;ubiquitin protein ligase binding	CD40 receptor complex;cell part;cell surface;cytoplasm;external side of plasma membrane;extracellular membrane-bounded organelle;extracellular organelle;extracellular region part;extracellular space;extracellular vesicular exosome;integral to membrane;integral to plasma membrane;intracellular membrane-bounded organelle;intracellular organelle;intracellular part;intrinsic to membrane;intrinsic to …	Allograft rejection;Asthma;Autoimmune thyroid disease;Cell adhesion molecules (CAMs);Cytokine-cytokine receptor interaction;Intestinal immune network for IgA production;Malaria;Primary immunodeficiency;Systemic lupus erythematosus;Toll-like receptor signaling pathway;Toxoplasmosis;Viral myocarditis	REACT_11152	29.2779	29.5592	29.803	28.7158	28.9732	28.8339	28.7158	28.9732	28.8339	6	6	6	37.5	37.5	37.5	30.619	0	161.3	15273000000	53	2574	P25942;A0A087X1D0;H0YE23;P25942-2	P25942;A0A087X1D0;H0YE23;P25942-2
	0.207215	1.85512	0.201409	1.38497	0.244119	ACTR2	Actin-related protein 2	actin cytoskeleton organization;actin filament organization;actin filament-based process;actin nucleation;anatomical structure formation involved in morphogenesis;Arp2/3 complex-mediated actin nucleation;asymmetric cell division;axon guidance;biological regulation;cell cycle cytokinesis;cell cycle process;cell division;cell projection assembly;cell projection organization;cell surface receptor li…	adenyl nucleotide binding;adenyl ribonucleotide binding;ATP binding;binding;nucleotide binding;purine nucleotide binding;purine ribonucleoside triphosphate binding;purine ribonucleotide binding;ribonucleotide binding;structural constituent of cytoskeleton;structural molecule activity	actin cap;actin cytoskeleton;adherens junction;anchoring junction;Arp2/3 protein complex;cell cortex part;cell junction;cell part;cell projection;cell-substrate adherens junction;cell-substrate junction;cytoplasm;cytoplasmic part;cytoskeletal part;cytoskeleton;cytosol;extracellular membrane-bounded organelle;extracellular organelle;extracellular region part;extracellular vesicular exosome;focal a…		REACT_160086;REACT_263952;REACT_355372	32.0934	32.1057	32.215	31.8977	31.9017	31.9931	31.8977	31.9017	31.9931	23	23	23	53	53	53	44.76	0	278.05	102920000000	209	3144	P61160;P61160-2;F5H6T1;A0A1B0GWD0;A0A1B0GWH0	P61160;P61160-2;F5H6T1
	-0.293916	1.85426	0.201446	-1.72467	0.155773	RPL24	60S ribosomal protein L24	anatomical structure development;axon guidance;biological regulation;biosynthetic process;catabolic process;cell cycle checkpoint;cell cycle process;cellular biosynthetic process;cellular catabolic process;cellular component assembly;cellular component assembly at cellular level;cellular component disassembly;cellular component disassembly at cellular level;cellular component organization;cellula…	binding;nucleic acid binding;RNA binding;structural constituent of ribosome;structural molecule activity	cell part;cytoplasmic part;cytosol;cytosolic large ribosomal subunit;extracellular membrane-bounded organelle;extracellular organelle;extracellular region part;extracellular vesicular exosome;intracellular non-membrane-bounded organelle;intracellular organelle;intracellular organelle part;intracellular part;large ribosomal subunit;macromolecular complex;membrane;membrane-bounded organelle;membran…	Ribosome	REACT_115902;REACT_1404;REACT_1797;REACT_1986;REACT_2085;REACT_75768;REACT_75822;REACT_79;REACT_9491	32.828	33.0376	32.9769	33.2562	33.1785	33.2895	33.2562	33.1785	33.2895	17	17	17	64.3	64.3	64.3	17.779	0	42.215	207120000000	150	766	P83731;C9JNW5;C9JXB8	P83731;C9JNW5;C9JXB8
	-0.437432	1.85402	0.201446	-2.13569	0.0945385	UEVLD	Ubiquitin-conjugating enzyme E2 variant 3	carbohydrate metabolic process;carboxylic acid metabolic process;cellular ketone metabolic process;cellular macromolecule metabolic process;cellular metabolic process;cellular process;cellular protein metabolic process;establishment of localization;establishment of protein localization;macromolecule metabolic process;macromolecule modification;metabolic process;organic acid metabolic process;oxoa…	catalytic activity;oxidoreductase activity;oxidoreductase activity, acting on CH-OH group of donors;oxidoreductase activity, acting on the CH-OH group of donors, NAD or NADP as acceptor	extracellular membrane-bounded organelle;extracellular organelle;extracellular region part;extracellular vesicular exosome;membrane-bounded organelle;membrane-bounded vesicle;organelle;vesicle			25.9409	25.8338	25.8901	26.4518	26.3974	26.1279	26.4518	26.3974	26.1279	7	7	7	14.6	14.6	14.6	52.263	0	15.113	1392900000	16	4378	Q8IX04;Q8IX04-6;Q8IX04-3;Q8IX04-2;Q8IX04-7;Q8IX04-5;A8MYV4;Q8IX04-4	Q8IX04;Q8IX04-6;Q8IX04-3;Q8IX04-2;Q8IX04-7;Q8IX04-5;A8MYV4
	0.385845	1.85372	0.201446	2.00463	0.11181	GNAI3	Guanine nucleotide-binding protein G(k) subunit alpha	biological regulation;blood coagulation;cAMP-mediated signaling;cell activation;cell communication;cell cycle;cell division;cell surface receptor linked signaling pathway;cell-cell signaling;cellular component organization;cellular component organization at cellular level;cellular component organization or biogenesis;cellular component organization or biogenesis at cellular level;cellular membran…	binding;catalytic activity;cation binding;G-protein beta/gamma-subunit complex binding;G-protein-coupled receptor binding;GTP binding;GTPase activity;guanyl nucleotide binding;guanyl ribonucleotide binding;hydrolase activity;hydrolase activity, acting on acid anhydrides;hydrolase activity, acting on acid anhydrides, in phosphorus-containing anhydrides;ion binding;metabotropic serotonin receptor b…	cell part;centrosome;cytoplasm;cytoplasmic membrane-bounded vesicle;cytoplasmic part;cytoplasmic vesicle;cytoskeletal part;extracellular membrane-bounded organelle;extracellular organelle;extracellular region part;extracellular vesicular exosome;extrinsic to internal side of plasma membrane;extrinsic to membrane;extrinsic to plasma membrane;Golgi apparatus;heterotrimeric G-protein complex;intrace…	Axon guidance;Chagas disease (American trypanosomiasis);Chemokine signaling pathway;Gap junction;Gastric acid secretion;Leukocyte transendothelial migration;Long-term depression;Melanogenesis;Progesterone-mediated oocyte maturation;Tight junction;Toxoplasmosis	REACT_15333;REACT_15426;REACT_15457;REACT_19231;REACT_19327;REACT_19333;REACT_20653	31.2108	31.4951	31.3083	31.0289	30.9328	30.8949	31.0289	30.9328	30.8949	20	8	8	51.4	24.3	24.3	40.532	0	137.43	31621000000	54	2265	P08754	P08754
	-0.240729	1.85232	0.201446	-1.526	0.211162	CYGB	Cytoglobin	biological regulation;establishment of localization;gas transport;metabolic process;nitric oxide metabolic process;nitrogen compound metabolic process;oxygen transport;regulation of biological process;regulation of catalytic activity;regulation of metabolic process;regulation of molecular function;regulation of monooxygenase activity;regulation of nitric-oxide synthase activity;regulation of oxid…	antioxidant activity;binding;catalytic activity;cation binding;dioxygenase activity;heme binding;ion binding;iron ion binding;metal ion binding;nitric oxide dioxygenase activity;oxidoreductase activity;oxidoreductase activity, acting on paired donors, with incorporation or reduction of molecular oxygen;oxidoreductase activity, acting on paired donors, with incorporation or reduction of molecular …	cell body;cell part;cell projection;cytoplasmic part;cytosol;intracellular part;neuron projection;neuronal cell body		REACT_12477	31.8039	31.63	31.7064	31.9619	31.9989	31.9017	31.9619	31.9989	31.9017	20	20	20	92.6	92.6	92.6	21.404	0	139.25	136020000000	213	4655	Q8WWM9;K7EMC7;K7EIM9	Q8WWM9;K7EMC7
	0.457083	1.84959	0.201446	2.17803	0.0902626	CALCOCO2	Calcium-binding and coiled-coil domain-containing protein 2	response to chemical stimulus;response to cytokine stimulus;response to interferon-gamma;response to organic substance;response to stimulus;viral reproduction	binding;identical protein binding;protein binding;protein dimerization activity;protein homodimerization activity	cell part;cytoplasm;cytoplasmic part;cytoskeleton;Golgi apparatus;intracellular membrane-bounded organelle;intracellular non-membrane-bounded organelle;intracellular organelle;intracellular part;membrane;membrane-bounded organelle;non-membrane-bounded organelle;nucleus;organelle;perinuclear region of cytoplasm			28.9239	29.1638	29.0251	28.4208	28.7111	28.6097	28.4208	28.7111	28.6097	8	8	8	22.6	22.6	22.6	55.188	0	69.769	6186800000	30	3512	Q13137-4;Q13137;D6REB0;Q13137-5;Q13137-3;Q13137-2;H0Y9G3;H0YBP4;D6RJE7;D6RF70	Q13137-4;Q13137;D6REB0;Q13137-5;Q13137-3;Q13137-2
	-0.178054	1.84575	0.201446	-1.24593	0.291473	RPL13	60S ribosomal protein L13	biosynthetic process;catabolic process;cellular biosynthetic process;cellular catabolic process;cellular component disassembly;cellular component disassembly at cellular level;cellular component organization;cellular component organization at cellular level;cellular component organization or biogenesis;cellular component organization or biogenesis at cellular level;cellular macromolecular complex…	binding;nucleic acid binding;RNA binding;structural constituent of ribosome;structural molecule activity	cell part;cytoplasm;cytoplasmic part;cytosol;cytosolic large ribosomal subunit;cytosolic part;cytosolic ribosome;intracellular membrane-bounded organelle;intracellular non-membrane-bounded organelle;intracellular organelle;intracellular organelle part;intracellular part;large ribosomal subunit;macromolecular complex;membrane;membrane-bounded organelle;non-membrane-bounded organelle;nuclear part;n…	Ribosome	REACT_115902;REACT_1404;REACT_1797;REACT_1986;REACT_2085;REACT_75768;REACT_75822;REACT_79;REACT_9491	32.1041	32.107	32.1293	32.3176	32.3479	32.209	32.3176	32.3479	32.209	17	17	17	49.8	49.8	49.8	24.261	0	67.679	122000000000	167	2581	P26373;P26373-2;J3QSB4;J3KS98;H3BTH3;H3BUK8	P26373;P26373-2;J3QSB4
	-0.48971	1.8452	0.201446	-2.2458	0.0797042	TAPBP	Tapasin	amide transport;antigen processing and presentation;antigen processing and presentation of endogenous antigen;antigen processing and presentation of endogenous peptide antigen;antigen processing and presentation of endogenous peptide antigen via MHC class I;antigen processing and presentation of exogenous antigen;antigen processing and presentation of exogenous peptide antigen;antigen processing …	active transmembrane transporter activity;antigen binding;ATPase activity;ATPase activity, coupled;ATPase activity, coupled to movement of substances;ATPase activity, coupled to transmembrane movement of substances;binding;catalytic activity;hydrolase activity;hydrolase activity, acting on acid anhydrides;hydrolase activity, acting on acid anhydrides, catalyzing transmembrane movement of substanc…	cell part;cytoplasmic part;endoplasmic reticulum;endoplasmic reticulum membrane;endoplasmic reticulum part;Golgi apparatus part;Golgi membrane;integral to endoplasmic reticulum membrane;integral to lumenal side of endoplasmic reticulum membrane;integral to membrane;integral to organelle membrane;intracellular membrane-bounded organelle;intracellular organelle;intracellular organelle part;intracel…	Antigen processing and presentation	REACT_111178;REACT_75795	28.5628	28.2993	28.4462	28.8387	29.1061	28.8327	28.8387	29.1061	28.8327	6	6	6	18.3	18.3	18.3	47.625	0	8.7005	6514600000	22	218	O15533;A0A0G2JKZ1;A2AB90;A0A0G2JH37;A0A0A0MSV9;O15533-3;O15533-2;Q6P1N7;C9JA35;A0A0A0MT98;O15533-4	O15533;A0A0G2JKZ1;A2AB90;A0A0G2JH37;A0A0A0MSV9;O15533-3;O15533-2;Q6P1N7;C9JA35;A0A0A0MT98;O15533-4
+	1.18589	1.84401	0.204163	3.07129	0.0274437	FLNC	Filamin-C	anatomical structure development;cell development;cell junction assembly;cell junction organization;cellular component assembly;cellular component assembly at cellular level;cellular component organization;cellular component organization at cellular level;cellular component organization or biogenesis;cellular component organization or biogenesis at cellular level;cellular developmental process;ce…	ankyrin binding;binding;cytoskeletal protein binding;protein binding	adherens junction;anchoring junction;cell junction;cell part;cell-substrate adherens junction;cell-substrate junction;contractile fiber part;costamere;cytoplasm;cytoplasmic part;cytoskeleton;cytosol;focal adhesion;intracellular non-membrane-bounded organelle;intracellular organelle;intracellular part;membrane;non-membrane-bounded organelle;organelle;organelle part;plasma membrane;sarcolemma;sarco…	Focal adhesion;MAPK signaling pathway	REACT_20649	26.8818	27.1927	27.2834	NaN	NaN	NaN	25.895	26.4	25.5053	18	2	2	6.4	1	1	291.02	0.00037133	3.2983	650350000	4	3642	Q14315;Q14315-2	Q14315;Q14315-2
+	-0.757908	1.84008	0.204163	-2.67477	0.04076	SCD	Acyl-CoA desaturase	biosynthetic process;carboxylic acid biosynthetic process;carboxylic acid metabolic process;cellular biosynthetic process;cellular ketone metabolic process;cellular lipid metabolic process;cellular metabolic process;cellular process;fatty acid biosynthetic process;fatty acid metabolic process;lipid biosynthetic process;lipid metabolic process;metabolic process;monocarboxylic acid metabolic proces…	binding;catalytic activity;cation binding;CoA desaturase activity;ion binding;iron ion binding;metal ion binding;oxidoreductase activity;oxidoreductase activity, acting on paired donors, with incorporation or reduction of molecular oxygen;oxidoreductase activity, acting on paired donors, with oxidation of a pair of donors resulting in the reduction of molecular oxygen to two molecules of water;st…	cell part;cytoplasmic part;endoplasmic reticulum;endoplasmic reticulum membrane;endoplasmic reticulum part;integral to membrane;intracellular membrane-bounded organelle;intracellular organelle;intracellular organelle part;intracellular part;intrinsic to membrane;membrane;membrane part;membrane-bounded organelle;organelle;organelle membrane;organelle part	Biosynthesis of unsaturated fatty acids;PPAR signaling pathway		26.7407	26.8931	26.5354	27.6698	27.5913	27.1819	27.6698	27.5913	27.1819	3	3	3	12	12	12	41.522	0	6.1918	1944000000	16	1651	O00767	O00767
+	1.17454	1.84006	0.204163	3.0575	0.027085	GAS8	Growth arrest-specific protein 8	biological regulation;cell motility;cellular component movement;cellular localization;cellular macromolecule localization;cellular process;cellular protein localization;localization;locomotion;macromolecule localization;negative regulation of biological process;negative regulation of cell proliferation;negative regulation of cellular process;protein localization;regulation of biological process;r…		cell part;cell projection;cilium;cytoplasmic part;cytoskeletal part;Golgi apparatus;intracellular membrane-bounded organelle;intracellular organelle;intracellular organelle part;intracellular part;macromolecular complex;membrane-bounded organelle;microtubule;motile cilium;organelle;organelle part;protein complex			27.0728	26.7432	26.5519	NaN	NaN	NaN	25.969	25.1571	25.718	4	4	4	6.5	6.5	6.5	56.355	0.0024365	2.1698	1167400000	8	126	O95995;A0A087WZT7;O95995-2	O95995;A0A087WZT7;O95995-2
	-0.335635	1.83286	0.207592	-1.84821	0.13237	KIAA1524	Protein CIP2A	biological regulation;gamete generation;male gamete generation;multicellular organismal process;multicellular organismal reproductive process;positive regulation of biological process;positive regulation of cell proliferation;positive regulation of cellular process;positive regulation of neural precursor cell proliferation;regulation of biological process;regulation of cell proliferation;regulati…		cell part;cytoplasm;integral to membrane;intracellular part;intrinsic to membrane;membrane;membrane part;plasma membrane			28.199	28.0036	28.0995	28.3777	28.5543	28.377	28.3777	28.5543	28.377	9	9	9	10.2	10.2	10.2	102.18	0	50.351	4862000000	25	148	Q8TCG1;A0A087X211;Q8TCG1-2	Q8TCG1;A0A087X211;Q8TCG1-2
	0.40108	1.8306	0.207592	2.02912	0.106069	ITGA2	Integrin alpha-2	anatomical structure development;anatomical structure morphogenesis;axon guidance;biological adhesion;biological regulation;blood coagulation;cell adhesion;cell adhesion mediated by integrin;cell differentiation;cell migration;cell motility;cell proliferation;cell surface receptor linked signaling pathway;cell-matrix adhesion;cell-substrate adhesion;cellular component movement;cellular component …	binding;cation binding;collagen binding;ion binding;metal ion binding;protein binding;receptor activity;viral receptor activity	adherens junction;alpha2-beta1 integrin complex;anchoring junction;axon part;axon terminus;basal part of cell;cell junction;cell outer membrane;cell part;cell projection part;cell surface;cell-substrate adherens junction;cell-substrate junction;cytoplasmic part;external encapsulating structure part;external side of plasma membrane;focal adhesion;integrin complex;intracellular membrane-bounded org…	Arrhythmogenic right ventricular cardiomyopathy (ARVC);Dilated cardiomyopathy;ECM-receptor interaction;Focal adhesion;Hematopoietic cell lineage;Hypertrophic cardiomyopathy (HCM);Pathways in cancer;Phagosome;Regulation of actin cytoskeleton;Small cell lung cancer	REACT_1230;REACT_13552;REACT_163906;REACT_163942;REACT_169262;REACT_22292	28.8673	28.9517	28.9579	28.6451	28.3412	28.5873	28.6451	28.3412	28.5873	17	17	3	19.1	19.1	2.8	129.29	0	81.521	13341000000	64	2443	P17301;D6RG08	P17301
+	2.08342	1.8245	0.209398	3.4186	0.0197913	FASTKD2	FAST kinase domain-containing protein 2	cellular metabolic process;cellular process;cellular respiration;energy derivation by oxidation of organic compounds;generation of precursor metabolites and energy;metabolic process;oxidation-reduction process	catalytic activity;kinase activity;phosphotransferase activity, alcohol group as acceptor;protein kinase activity;transferase activity;transferase activity, transferring phosphorus-containing groups	cell part;cytoplasmic part;intracellular membrane-bounded organelle;intracellular organelle;intracellular part;membrane-bounded organelle;mitochondrion;organelle			27.0292	27.4553	27.0201	NaN	NaN	NaN	25.1595	25.8915	24.2033	4	4	4	7	7	7	81.462	0	24.032	816340000	9	5656	Q9NYY8;Q9NYY8-2	Q9NYY8;Q9NYY8-2
+	-0.87436	1.82222	0.209398	-2.7834	0.036459	PNPO	Pyridoxine-5-phosphate oxidase	biological regulation;biosynthetic process;cellular biosynthetic process;cellular metabolic process;cellular process;coenzyme biosynthetic process;coenzyme metabolic process;cofactor biosynthetic process;cofactor metabolic process;heterocycle metabolic process;metabolic process;positive regulation of defense response to virus by host;pyridoxal phosphate biosynthetic process;pyridoxal phosphate me…	binding;catalytic activity;coenzyme binding;cofactor binding;FMN binding;nucleotide binding;oxidoreductase activity;oxidoreductase activity, acting on the CH-NH2 group of donors;oxidoreductase activity, acting on the CH-NH2 group of donors, oxygen as acceptor;pyridoxamine-phosphate oxidase activity	cell part;cytoplasm;cytoplasmic part;cytosol;extracellular membrane-bounded organelle;extracellular organelle;extracellular region part;extracellular vesicular exosome;intracellular organelle part;intracellular part;membrane-bounded organelle;membrane-bounded vesicle;nuclear part;nucleoplasm;organelle;organelle part;vesicle	Vitamin B6 metabolism	REACT_25012	29.9863	29.4044	29.48	30.4786	30.7004	30.3148	30.4786	30.7004	30.3148	6	6	6	47.1	47.1	47.1	29.988	0	122.04	20067000000	52	1488	Q9NVS9;J3QQZ9;Q9NVS9-3;Q9NVS9-4;A0A286YFL3;J3QQV6	Q9NVS9;J3QQZ9;Q9NVS9-3;Q9NVS9-4;A0A286YFL3;J3QQV6
	-0.265151	1.82066	0.209398	-1.60692	0.188578	CCAR1	Cell division cycle and apoptosis regulator protein 1	apoptosis;biological regulation;biosynthetic process;cell cycle;cell death;cellular biosynthetic process;cellular macromolecule biosynthetic process;cellular macromolecule metabolic process;cellular metabolic process;cellular nitrogen compound metabolic process;cellular process;death;gene expression;macromolecule biosynthetic process;macromolecule metabolic process;metabolic process;mRNA metaboli…	ligand-dependent nuclear receptor transcription coactivator activity;protein binding transcription factor activity;transcription coactivator activity;transcription cofactor activity;transcription factor binding transcription factor activity	cell part;cytoplasmic part;intracellular organelle part;intracellular part;nuclear part;nucleoplasm;organelle part;perinuclear region of cytoplasm		REACT_467	27.8312	27.9984	27.8681	28.2369	28.1601	28.0962	28.2369	28.1601	28.0962	26	26	26	26.9	26.9	26.9	132.82	0	88.18	14135000000	84	4379	Q8IX12;Q8IX12-2;A0A0C4DGG8;F5H2E6;F5H1H2;F5H3E1;H0YFJ7	Q8IX12;Q8IX12-2;A0A0C4DGG8;F5H2E6
+	1.52342	1.81963	0.209398	3.781	0.022073	PPP2R5A	Serine/threonine-protein phosphatase 2A 56 kDa regulatory subunit alpha isoform	biological regulation;cellular process;cellular response to stimulus;negative regulation of biological process;negative regulation of catalytic activity;negative regulation of cellular component organization;negative regulation of cellular process;negative regulation of establishment of protein localization in plasma membrane;negative regulation of kinase activity;negative regulation of lipid kin…	binding;enzyme binding;enzyme regulator activity;kinase binding;phosphatase regulator activity;protein binding;protein phosphatase regulator activity;protein phosphatase type 2A regulator activity	cell part;chromosomal part;chromosome, centromeric region;contractile fiber part;cytoplasm;cytoplasmic part;intracellular membrane-bounded organelle;intracellular organelle;intracellular organelle part;intracellular part;M band;macromolecular complex;membrane-bounded organelle;nucleus;organelle;organelle part;protein complex;protein phosphatase type 2A complex;protein serine/threonine phosphatase…	Meiosis - yeast;mRNA surveillance pathway;Oocyte meiosis;Wnt signaling pathway	REACT_11063;REACT_11065;REACT_150425;REACT_150471;REACT_19405;REACT_23879;REACT_263893;REACT_263992;REACT_264030;REACT_264034;REACT_264092;REACT_264127;REACT_264295;REACT_264581;REACT_264636;REACT_355252;REACT_682	NaN	26.3671	26.3315	NaN	NaN	NaN	24.4454	25.2533	24.7789	6	6	6	15.6	15.6	15.6	56.193	0	36.014	791750000	11	3736	Q15172;Q15172-2	Q15172;Q15172-2
	-0.236176	1.81464	0.209398	-1.60491	0.218511	ANKRD30B	Ankyrin repeat domain-containing protein 30B						27.638	NaN	27.5815	27.7881	27.8483	27.9013	27.7881	27.8483	27.9013	5	5	5	3.3	3.3	3.3	158.05	0.0062595	1.7646	2464800000	7	5189	Q9BXX2;Q9BXX2-2	Q9BXX2
	0.199046	1.81297	0.209398	1.33535	0.263925	DDX20	Probable ATP-dependent RNA helicase DDX20	assembly of spliceosomal tri-snRNP;biological regulation;cellular component assembly;cellular component assembly at cellular level;cellular component organization;cellular component organization at cellular level;cellular component organization or biogenesis;cellular component organization or biogenesis at cellular level;cellular macromolecular complex assembly;cellular macromolecular complex sub…	adenyl nucleotide binding;adenyl ribonucleotide binding;ATP binding;ATPase activity;ATPase activity, coupled;ATP-dependent helicase activity;ATP-dependent RNA helicase activity;binding;catalytic activity;DNA binding;helicase activity;hydrolase activity;hydrolase activity, acting on acid anhydrides;hydrolase activity, acting on acid anhydrides, in phosphorus-containing anhydrides;nucleic acid bind…	cell part;cytoplasm;cytoplasmic part;cytoskeleton;cytosol;intracellular membrane-bounded organelle;intracellular non-membrane-bounded organelle;intracellular organelle;intracellular organelle part;intracellular part;macromolecular complex;membrane;membrane-bounded organelle;non-membrane-bounded organelle;nuclear part;nucleolus;nucleoplasm;nucleoplasm part;nucleus;organelle;organelle part;protein …	RNA transport	REACT_11066	27.7077	27.7945	27.7017	27.4767	27.5211	27.6089	27.4767	27.5211	27.6089	16	16	16	25.5	25.5	25.5	92.239	0	78.568	7862600000	67	5802	Q9UHI6;E9PJ60;Q9UHI6-2	Q9UHI6;E9PJ60
	-0.405468	1.81297	0.209398	-2.028	0.106651	RUFY2	RUN and FYVE domain-containing protein 2		binding;cation binding;ion binding;metal ion binding	cell part;intracellular membrane-bounded organelle;intracellular organelle;intracellular part;membrane-bounded organelle;nucleus;organelle			26.1922	26.1784	26.3223	26.5108	26.808	26.5905	26.5108	26.808	26.5905	14	13	13	26.6	26.6	26.6	70.009	0	72.995	2573800000	32	1293	Q8WXA3;H0YD93;Q8WXA3-3;Q8WXA3-1;Q8WXA3-4;Q8WXA3-5;S4R3P2	Q8WXA3;H0YD93;Q8WXA3-3;Q8WXA3-1;Q8WXA3-4;Q8WXA3-5
	0.23093	1.81152	0.209398	1.57921	0.223009	GMNN	Geminin	anatomical structure morphogenesis;biological regulation;cell cycle;cellular component assembly;cellular component organization;cellular component organization or biogenesis;cellular process;developmental process;macromolecular complex assembly;macromolecular complex subunit organization;mitotic cell cycle;negative regulation of biological process;negative regulation of biosynthetic process;negat…	binding;enzyme binding;histone deacetylase binding;protein binding;protein binding transcription factor activity;transcription cofactor activity;transcription corepressor activity;transcription factor binding transcription factor activity	cell part;cytoplasm;cytoplasmic part;cytosol;intracellular membrane-bounded organelle;intracellular organelle;intracellular organelle part;intracellular part;membrane-bounded organelle;nuclear part;nucleoplasm;nucleus;organelle;organelle part		REACT_1181;REACT_1949;REACT_207	NaN	27.5679	27.6337	27.4265	27.3225	27.3606	27.4265	27.3225	27.3606	3	3	3	29.7	29.7	29.7	23.565	0	14.655	2078800000	11	858	O75496;H7C608;E2QRF9;C9K0U5	O75496;H7C608;E2QRF9
	0.328758	1.80886	0.209398	1.81375	0.138388	RAB11A	Ras-related protein Rab-11A	astral microtubule organization;biological regulation;cell cycle process;cell projection organization;cellular component assembly;cellular component assembly at cellular level;cellular component organization;cellular component organization at cellular level;cellular component organization or biogenesis;cellular component organization or biogenesis at cellular level;cellular localization;cellular …	binding;catalytic activity;cytoskeletal protein binding;GTP binding;GTPase activity;guanyl nucleotide binding;guanyl ribonucleotide binding;hydrolase activity;hydrolase activity, acting on acid anhydrides;hydrolase activity, acting on acid anhydrides, in phosphorus-containing anhydrides;microtubule binding;myosin binding;myosin V binding;nucleoside-triphosphatase activity;nucleotide binding;prote…	axon;cell division site part;cell part;cell projection;cleavage furrow;cytoplasmic membrane-bounded vesicle;cytoplasmic part;cytoplasmic vesicle;cytoplasmic vesicle membrane;cytoplasmic vesicle part;cytoskeletal part;cytosol;endocytic vesicle;endocytic vesicle membrane;endosomal part;endosome;endosome membrane;extracellular membrane-bounded organelle;extracellular organelle;extracellular region p…	Endocrine and other factor-regulated calcium reabsorption;Endocytosis;Pancreatic secretion;Vasopressin-regulated water reabsorption	REACT_147867;REACT_24023;REACT_267965;REACT_268299	31.9037	32.1738	32.0954	31.7461	31.7367	31.7037	31.7461	31.7367	31.7037	19	19	2	75	75	15.7	24.393	0	233.44	151270000000	202	3209	P62491;P62491-2;H3BMH2;H3BSC1;B4DQU5;H3BN38;M0R377;P57735	P62491;P62491-2;H3BMH2;H3BSC1
+	1.28186	1.80762	0.209398	3.58595	0.0276267	KBTBD2	Kelch repeat and BTB domain-containing protein 2						NaN	26.6647	26.2369	NaN	NaN	NaN	24.9166	25.1343	25.4558	3	3	3	6.4	6.4	6.4	71.33	0	6.3988	532370000	3	103	Q8IY47;A0A087WXP9	Q8IY47;A0A087WXP9
	0.435818	1.80735	0.209398	2.09697	0.100149	VGF	Neurosecretory protein VGF;Neuroendocrine regulatory peptide-1;Neuroendocrine regulatory peptide-2;Antimicrobial peptide VGF[554-577]	biological regulation;carbohydrate homeostasis;cellular metabolic process;cellular process;chemical homeostasis;defense response;defense response to bacterium;establishment of localization;establishment of localization in cell;generation of precursor metabolites and energy;glucose homeostasis;homeostatic process;hormone secretion;hormone transport;insulin secretion;metabolic process;multicellular…		cell part;cytoplasmic membrane-bounded vesicle;cytoplasmic part;cytoplasmic vesicle;extracellular region part;extracellular space;intracellular membrane-bounded organelle;intracellular organelle;intracellular part;membrane-bounded organelle;membrane-bounded vesicle;organelle;transport vesicle;vesicle			27.7765	27.92	27.7688	27.2414	27.5675	27.3489	27.2414	27.5675	27.3489	11	11	11	22.4	22.4	22.4	67.257	0	27.231	4619600000	35	1729	O15240;Q05BJ3	O15240;Q05BJ3
	-0.271123	1.80513	0.209398	-1.62169	0.18244	LDLR	Low-density lipoprotein receptor	alcohol metabolic process;biological regulation;catabolic process;cellular catabolic process;cellular component organization;cellular component organization or biogenesis;cellular lipid metabolic process;cellular macromolecule catabolic process;cellular macromolecule metabolic process;cellular membrane organization;cellular metabolic process;cellular process;cellular response to stimulus;chemical…	binding;calcium ion binding;cargo receptor activity;cation binding;clathrin binding;clathrin heavy chain binding;glycoprotein binding;ion binding;lipoprotein particle binding;lipoprotein particle receptor activity;low-density lipoprotein particle binding;low-density lipoprotein receptor activity;metal ion binding;protein binding;protein-lipid complex binding;receptor activity;very-low-density lip…	apical part of cell;basolateral plasma membrane;cell part;cell surface;clathrin coated vesicle membrane;clathrin-coated endocytic vesicle membrane;coated pit;coated vesicle membrane;cytoplasmic part;cytoplasmic vesicle membrane;cytoplasmic vesicle part;early endosome;endocytic vesicle membrane;endosomal part;endosome;endosome membrane;external side of plasma membrane;extracellular region part;Gol…	Bile secretion;Endocytosis;Hepatitis C;Toxoplasmosis	REACT_24968;REACT_6841;REACT_6934	26.7772	26.9547	26.9535	27.2306	27.1323	27.1358	27.2306	27.1323	27.1358	6	6	5	10.6	10.6	9.8	95.375	0	32.561	2618900000	20	1433	P01130;J3KMZ9;P01130-3;P01130-6;P01130-4;H0YMD1;P01130-2;P01130-5	P01130;J3KMZ9;P01130-3;P01130-6;P01130-4;H0YMD1;P01130-2;P01130-5
+	0.97599	1.79647	0.213622	2.84292	0.0352273	CD59	CD59 glycoprotein	biological regulation;blood coagulation;cell activation;cell surface receptor linked signaling pathway;cellular process;cellular response to stimulus;coagulation;defense response;hemostasis;immune response;immune system process;innate immune response;multicellular organismal process;negative regulation of activation of membrane attack complex;negative regulation of apoptosis;negative regulation o…	binding;complement binding;protein binding	adherens junction;anchored to external side of plasma membrane;anchored to membrane;anchored to plasma membrane;anchoring junction;cell junction;cell part;cell surface;cell-substrate adherens junction;cell-substrate junction;compact myelin;extracellular membrane-bounded organelle;extracellular organelle;extracellular region;extracellular region part;extracellular space;extracellular vesicular exo…	Complement and coagulation cascades;Hematopoietic cell lineage	REACT_118707	30.1678	30.8267	30.7334	29.4485	29.4933	29.8581	29.4485	29.4933	29.8581	7	7	7	25.8	25.8	25.8	14.177	0	38.74	26807000000	53	1034	P13987;E9PNW4;E9PR17;H0YET2	P13987;E9PNW4;E9PR17
	-0.183989	1.79196	0.215965	-1.26011	0.28511	ATP6V1A	V-type proton ATPase catalytic subunit A	ATP hydrolysis coupled proton transport;ATP metabolic process;biological regulation;cation homeostasis;cation transport;cell surface receptor linked signaling pathway;cellular cation homeostasis;cellular chemical homeostasis;cellular component organization;cellular component organization at cellular level;cellular component organization or biogenesis;cellular component organization or biogenesis …	active transmembrane transporter activity;adenyl nucleotide binding;adenyl ribonucleotide binding;ATP binding;ATPase activity;ATPase activity, coupled;ATPase activity, coupled to movement of substances;ATPase activity, coupled to transmembrane movement of ions;ATPase activity, coupled to transmembrane movement of substances;binding;catalytic activity;cation transmembrane transporter activity;cati…	apical plasma membrane;cell part;cell projection;cytoplasmic part;cytosol;extracellular membrane-bounded organelle;extracellular organelle;extracellular region part;extracellular vesicular exosome;integral to membrane;integral to plasma membrane;intracellular membrane-bounded organelle;intracellular organelle;intracellular organelle part;intracellular part;intrinsic to membrane;intrinsic to plasm…	Collecting duct acid secretion;Epithelial cell signaling in Helicobacter pylori infection;Oxidative phosphorylation;Phagosome;Rheumatoid arthritis;Vibrio cholerae infection	REACT_1109;REACT_121256;REACT_25283;REACT_25300	30.1029	30.0124	30.0259	30.1646	30.2899	30.2387	30.1646	30.2899	30.2387	29	29	29	47	47	47	68.303	0	267.8	46602000000	158	2752	P38606;P38606-2;C9JVW8;C9JA17	P38606;P38606-2
	-0.29381	1.78977	0.215965	-1.69261	0.161876	PRDX3	Thioredoxin-dependent peroxide reductase, mitochondrial	anatomical structure development;biological regulation;catabolic process;cell differentiation;cellular catabolic process;cellular chemical homeostasis;cellular component organization;cellular component organization at cellular level;cellular component organization or biogenesis;cellular component organization or biogenesis at cellular level;cellular developmental process;cellular homeostasis;cell…	alkyl hydroperoxide reductase activity;antioxidant activity;binding;caspase inhibitor activity;caspase regulator activity;catalytic activity;cysteine-type endopeptidase inhibitor activity;endopeptidase inhibitor activity;endopeptidase regulator activity;enzyme binding;enzyme inhibitor activity;enzyme regulator activity;kinase binding;oxidoreductase activity;oxidoreductase activity, acting on a su…	cell part;cytoplasm;cytoplasmic part;cytosol;early endosome;endosome;extracellular membrane-bounded organelle;extracellular organelle;extracellular region part;extracellular vesicular exosome;intracellular membrane-bounded organelle;intracellular organelle;intracellular organelle lumen;intracellular organelle part;intracellular part;membrane-bounded organelle;membrane-bounded vesicle;membrane-enc…		REACT_264249	30.5478	30.789	30.6362	30.9915	30.9436	30.9193	30.9915	30.9436	30.9193	15	15	15	57.8	57.8	57.8	27.692	0	197.82	65294000000	120	2634	P30048;P30048-2	P30048;P30048-2
	-0.266434	1.78863	0.215965	-1.59751	0.191341	BTF3	Transcription factor BTF3	biological regulation;biosynthetic process;cellular biosynthetic process;cellular macromolecule biosynthetic process;cellular macromolecule metabolic process;cellular metabolic process;cellular nitrogen compound metabolic process;cellular process;chordate embryonic development;developmental process;embryo development;embryo development ending in birth or egg hatching;establishment of localization…		cell part;cytoplasm;intracellular membrane-bounded organelle;intracellular organelle;intracellular part;membrane-bounded organelle;nucleus;organelle			32.8107	32.618	32.7534	32.9671	32.952	33.0624	32.9671	32.952	33.0624	11	8	8	52.5	45.1	45.1	17.699	0	183.6	122310000000	135	2486	P20290-2;P20290;D6RDG3;H0Y9Y1;Q96K17-3	P20290-2;P20290
	0.428646	1.786	0.215965	2.28396	0.100206	MMAB	Cob(I)yrinic acid a,c-diamide adenosyltransferase, mitochondrial	biosynthetic process;cellular biosynthetic process;cellular metabolic process;cellular nitrogen compound biosynthetic process;cellular nitrogen compound metabolic process;cellular process;cobalamin biosynthetic process;cobalamin metabolic process;cofactor biosynthetic process;cofactor metabolic process;heterocycle biosynthetic process;heterocycle metabolic process;metabolic process;nitrogen compo…	adenyl nucleotide binding;adenyl ribonucleotide binding;ATP binding;binding;catalytic activity;cob(I)yrinic acid a,c-diamide adenosyltransferase activity;nucleotide binding;purine nucleotide binding;purine ribonucleoside triphosphate binding;purine ribonucleotide binding;ribonucleotide binding;transferase activity;transferase activity, transferring alkyl or aryl (other than methyl) groups	cell part;cytoplasmic part;intracellular organelle lumen;intracellular organelle part;intracellular part;membrane-enclosed lumen;mitochondrial matrix;mitochondrial part;organelle lumen;organelle part	Porphyrin and chlorophyll metabolism	REACT_163862;REACT_169318	27.162	27.2165	NaN	26.6539	26.7465	26.8815	26.6539	26.7465	26.8815	5	5	5	21.6	21.6	21.6	27.388	0	52.61	1695000000	12	4845	Q96EY8;S4R3P5;F5H4Z7	Q96EY8;S4R3P5;F5H4Z7
	-0.333815	1.78109	0.218364	-1.81314	0.138084	RNF214	RING finger protein 214		binding;cation binding;ion binding;metal ion binding;transition metal ion binding;zinc ion binding				27.2165	26.9942	27.0246	27.3178	27.4597	27.4594	27.3178	27.4597	27.4594	11	11	11	20.6	20.6	20.6	77.667	0	43.158	3171400000	31	4507	Q8ND24;Q8ND24-2;E9PN76;E9PRE9	Q8ND24;Q8ND24-2;E9PN76
	0.175659	1.78102	0.218364	1.21765	0.299419	MYO6	Unconventional myosin-VI	actin filament-based movement;actin filament-based process;anatomical structure development;anatomical structure morphogenesis;auditory receptor cell differentiation;behavior;biological regulation;cell communication;cell differentiation;cell projection organization;cell-cell signaling;cellular component assembly;cellular component assembly at cellular level;cellular component movement;cellular co…	actin binding;actin filament binding;adenyl nucleotide binding;adenyl ribonucleotide binding;ADP binding;ATP binding;binding;calmodulin binding;catalytic activity;cytoskeletal protein binding;hydrolase activity;hydrolase activity, acting on acid anhydrides;hydrolase activity, acting on acid anhydrides, in phosphorus-containing anhydrides;microfilament motor activity;minus-end directed microfilame…	apical part of cell;axon;cell body;cell cortex;cell part;cell projection;cell projection membrane;cell projection part;clathrin coated vesicle membrane;coated pit;coated vesicle membrane;cytoplasm;cytoplasmic membrane-bounded vesicle;cytoplasmic part;cytoplasmic vesicle;cytoplasmic vesicle membrane;cytoplasmic vesicle part;cytoskeletal part;cytosol;DNA-directed RNA polymerase II, holoenzyme;endoc…		REACT_11035;REACT_18307	29.545	29.4344	29.455	29.2517	29.3057	29.35	29.2517	29.3057	29.35	47	47	47	46.1	46.1	46.1	145.01	0	323.31	46102000000	229	196	A0A0A0MRM8;Q9UM54-5;Q9UM54-6;Q9UM54-2;Q9UM54;Q9UM54-4;E7EW20;Q9UM54-1;A0A0D9SGC1;Q5JVM0	A0A0A0MRM8;Q9UM54-5;Q9UM54-6;Q9UM54-2;Q9UM54;Q9UM54-4;E7EW20;Q9UM54-1;A0A0D9SGC1
+	1.46099	1.7808	0.218364	3.65111	0.023589	DDB2	DNA damage-binding protein 2	catabolic process;cellular catabolic process;cellular component organization;cellular component organization at cellular level;cellular component organization or biogenesis;cellular component organization or biogenesis at cellular level;cellular macromolecule catabolic process;cellular macromolecule metabolic process;cellular metabolic process;cellular nitrogen compound metabolic process;cellular…	binding;damaged DNA binding;DNA binding;nucleic acid binding	cell junction;cell part;CUL4 RING ubiquitin ligase complex;Cul4B-RING ubiquitin ligase complex;cullin-RING ubiquitin ligase complex;intracellular organelle part;intracellular part;macromolecular complex;nuclear part;nucleoplasm;organelle part;protein complex;ubiquitin ligase complex	Nucleotide excision repair;p53 signaling pathway;Ubiquitin mediated proteolysis	REACT_257;REACT_311	NaN	27.2889	27.0959	NaN	NaN	NaN	26.1525	25.6617	25.3799	5	5	5	14.8	14.8	14.8	47.863	0	9.1089	1139300000	5	4676	Q92466;Q92466-2;A0A087X0X5;Q92466-5;Q92466-4;A0A087WYT8;A0A087WW71;Q92466-3;A0A087WTQ7;A0A087WV56	Q92466;Q92466-2;A0A087X0X5;Q92466-5;Q92466-4
	0.498792	1.77624	0.218364	2.20607	0.0858969	RRAS	Ras-related protein R-Ras	anatomical structure morphogenesis;axon guidance;biological regulation;cell communication;cell differentiation;cell-cell signaling;cellular developmental process;cellular process;cellular response to stimulus;chemotaxis;developmental process;face morphogenesis;intracellular signal transduction;leukocyte differentiation;locomotion;metabolic process;negative regulation of biological process;negativ…	binding;catalytic activity;GDP binding;GTP binding;GTPase activity;guanyl nucleotide binding;guanyl ribonucleotide binding;hydrolase activity;hydrolase activity, acting on acid anhydrides;hydrolase activity, acting on acid anhydrides, in phosphorus-containing anhydrides;nucleoside-triphosphatase activity;nucleotide binding;protein binding;protein complex binding;purine nucleotide binding;purine r…	adherens junction;anchoring junction;cell junction;cell part;cell-substrate adherens junction;cell-substrate junction;extracellular membrane-bounded organelle;extracellular organelle;extracellular region part;extracellular vesicular exosome;focal adhesion;membrane;membrane-bounded organelle;membrane-bounded vesicle;organelle;plasma membrane;vesicle	MAPK signaling pathway;Regulation of actin cytoskeleton;Tight junction	REACT_19266;REACT_19279;REACT_20568	30.4835	30.3166	30.4269	30.0234	29.6778	30.0293	30.0234	29.6778	30.0293	14	14	12	63.8	63.8	58.7	23.48	0	112.28	31082000000	109	2307	P10301	P10301
	-0.564458	1.77482	0.220174	-2.32438	0.0748769	MSRA	Mitochondrial peptide methionine sulfoxide reductase	amine metabolic process;aspartate family amino acid metabolic process;carboxylic acid metabolic process;cellular amine metabolic process;cellular amino acid metabolic process;cellular ketone metabolic process;cellular macromolecule metabolic process;cellular metabolic process;cellular nitrogen compound metabolic process;cellular process;cellular protein metabolic process;macromolecule metabolic p…	catalytic activity;oxidoreductase activity;oxidoreductase activity, acting on a sulfur group of donors;oxidoreductase activity, acting on a sulfur group of donors, disulfide as acceptor;peptide-methionine-(S)-S-oxide reductase activity	actin cytoskeleton;cell part;cytoplasm;cytoplasmic part;cytoskeleton;extracellular membrane-bounded organelle;extracellular organelle;extracellular region part;extracellular vesicular exosome;intracellular membrane-bounded organelle;intracellular non-membrane-bounded organelle;intracellular organelle;intracellular organelle part;intracellular part;membrane;membrane-bounded organelle;membrane-boun…			27.6523	27.3464	27.2778	28.1488	27.9609	27.8601	28.1488	27.9609	27.8601	7	7	7	51.1	51.1	51.1	26.132	0	62.034	3181800000	20	5830	Q9UJ68;Q9UJ68-2;Q9UJ68-3;Q9UJ68-5;Q9UJ68-4;E5RIA9;H0YAN3;E5RJK1;E9PJ70	Q9UJ68;Q9UJ68-2;Q9UJ68-3;Q9UJ68-5;Q9UJ68-4;E5RIA9;H0YAN3
	-0.227029	1.77301	0.220174	-1.44123	0.234608	PARP1	Poly [ADP-ribose] polymerase 1	anatomical structure homeostasis;base-excision repair;biological regulation;biosynthetic process;cell differentiation;cell surface receptor linked signaling pathway;cellular biosynthetic process;cellular component organization;cellular component organization at cellular level;cellular component organization or biogenesis;cellular component organization or biogenesis at cellular level;cellular dev…	binding;catalytic activity;cation binding;coenzyme binding;cofactor binding;DNA binding;enzyme binding;identical protein binding;ion binding;kinase binding;metal ion binding;NAD binding;NAD+ ADP-ribosyltransferase activity;nucleic acid binding;nucleotide binding;protein binding;protein kinase binding;protein N-terminus binding;transcription factor binding;transferase activity;transferase activity…	cell part;envelope;intracellular membrane-bounded organelle;intracellular non-membrane-bounded organelle;intracellular organelle;intracellular organelle part;intracellular part;macromolecular complex;membrane;membrane-bounded organelle;non-membrane-bounded organelle;nuclear envelope;nuclear part;nucleolus;nucleoplasm;nucleoplasm part;nucleus;organelle;organelle envelope;organelle part;protein com…	Base excision repair	REACT_121111;REACT_2192;REACT_355174	30.6903	30.6351	30.6585	30.7896	30.9807	30.8946	30.7896	30.9807	30.8946	52	52	52	54.7	54.7	54.7	113.08	0	323.31	146290000000	375	2286	P09874;Q5VX84;Q5VX85	P09874
[truncated: 4,083 more rows]

## Sheet: Legend
Table S1 Mass spectrometry: Enrichment of Proteins in the vesicle fraction of PLK4 overexpressing cells compared to mock treated cells - Legend
Type	Column	Header	Description
T-Test Results	A	Student's T-test Significant PLK4_EV	A two-sided modified T-Test implemented in the Perseus Software Package1,2 was used to call proteins with significant enrichment in the PLK4 overexpressing cells compared to mock transfected cells. Missing values in the control pull-down were imputed and data was subsequently filtered to contain at least 2 valid values in at least one group of replicates. Column A: + sign indicates significant en…
	B	Student's T-test Difference PLK4_EV
[truncated: 39 more rows]
